# Supplementary material for: Authentication and validation of key genes in the treatment of atopic dermatitis with Runfuzhiyang powder: combined RNA-seq, bioinformatics analysis, and experimental research
Source: Front Genet. 2024 Aug 1;15:1335093. doi: 10.3389/fgene.2024.1335093 (PMC11324508; doi:10.3389/fgene.2024.1335093)
Supplement: Supplementary file 4 [file DataSheet1.CSV]

Supplementary Table 1 The results of sequence alignment for 27 samples.
Item	Number of input reads	Average input read length	Uniquely mapped reads number	Uniquely mapped reads %	Average mapped length
YX5A01	20660953	296	18790436	90.95%	295.21
YX5A02	14717572	297	13363462	90.80%	295.96
YX5A03	13660649	297	12219739	89.45%	295.71
YX5A04	16053782	297	14447511	89.99%	295.92
YX5A05	16884943	297	15230811	90.20%	296.05
YX5A06	21222253	296	18996268	89.51%	295.25
YX5A07	20254625	296	18036185	89.05%	294.71
YX5A08	21792375	296	19638398	90.12%	295.03
YX5A09	15663602	297	13534332	86.41%	296.21
YX5B01	20835962	296	18645397	89.49%	294.83
YX5B02	21641913	296	19248755	88.94%	294.91
YX5B03	20865191	296	18776213	89.99%	294.72
YX5B04	20709994	296	18197498	87.87%	295.38
YX5B05	60477084	296	49738793	82.24%	295.52
YX5B06	16244915	296	13892070	85.52%	295.46
YX5B07	17620138	296	14864188	84.36%	295.48
YX5B08	15552383	297	13351979	85.85%	295.9
YX5B09	12861242	297	10798549	83.96%	295.59
YX5C01	17116473	296	14530647	84.89%	295.49
YX5C02	18776198	296	15142381	80.65%	295.66
YX5C03	16929711	296	13656375	80.67%	295.09
YX5C04	16978511	296	12475971	73.48%	294.41
YX5C05	19557523	295	15350844	78.49%	294.24
YX5C06	20634007	296	17271170	83.70%	295.59
YX5C07	18358752	295	14534042	79.17%	294.21
YX5C08	12702562	295	10247584	80.67%	293.76
YX5C09	52319153	294	41335086	79.01%	292.87
