# Supplementary material for: Authentication and validation of key genes in the treatment of atopic dermatitis with Runfuzhiyang powder: combined RNA-seq, bioinformatics analysis, and experimental research
Source: Front Genet. 2024 Aug 1;15:1335093. doi: 10.3389/fgene.2024.1335093 (PMC11324508; doi:10.3389/fgene.2024.1335093)
Supplement: Supplementary file 5 [file DataSheet2.CSV]

GO terms enriched in 314 candidate genes.
	ONTOLOGY	ID	Description	GeneRatio	BgRatio	pvalue	p.adjust	qvalue	geneID	Count
GO:0050900	BP	GO:0050900	leukocyte migration	18/276	373/29008	2.31E-08	7.48E-05	6.61E-05	Ager/Akt1/Apod/Ccl6/Ccl9/Cd200r1/Crtam/Cxcl1/Fcgr3/Msn/Myo9b/Ninj1/P2ry12/Pf4/Ptpn22/Rarres2/Serpine1/Vegfd	18
GO:0097529	BP	GO:0097529	myeloid leukocyte migration	13/276	226/29008	2.96E-07	0.000318956	0.000281896	Ager/Ccl6/Ccl9/Cd200r1/Cxcl1/Fcgr3/Myo9b/Ninj1/P2ry12/Pf4/Rarres2/Serpine1/Vegfd	13
GO:0001667	BP	GO:0001667	ameboidal-type cell migration	13/276	444/29008	0.000366222	0.046121376	0.040762403	Ager/Akt1/Fgfr1/Gab2/Hmox1/Lcn2/Map4k4/P2ry12/Rhoj/Ric8a/Sema3a/Sema6b/Serpine1	13
GO:0071674	BP	GO:0071674	mononuclear cell migration	12/276	181/29008	1.85E-07	0.000299926	0.000265076	Ager/Akt1/Apod/Ccl6/Ccl9/Cd200r1/Crtam/Msn/Myo9b/Ninj1/Rarres2/Serpine1	12
GO:0060326	BP	GO:0060326	cell chemotaxis	12/276	312/29008	4.98E-05	0.026867724	0.023745887	Ccl6/Ccl9/Cxcl1/Fcgr3/Fgfr1/Lox/Myo9b/Ninj1/Pf4/Rarres2/Serpine1/Vegfd	12
GO:0042692	BP	GO:0042692	muscle cell differentiation	12/276	428/29008	0.000890991	0.080090235	0.070784324	Adamts15/Adamts5/Adm/Akt1/Cby1/Fer1l5/Foxf1/Lox/Ninj1/Tbx2/Tnnt2/Wfikkn1	12
GO:0002685	BP	GO:0002685	regulation of leukocyte migration	11/276	223/29008	1.06E-05	0.008568784	0.007573153	Ager/Akt1/Apod/Cd200r1/Msn/Ninj1/P2ry12/Ptpn22/Rarres2/Serpine1/Vegfd	11
GO:0001818	BP	GO:0001818	negative regulation of cytokine production	11/276	292/29008	0.000122774	0.036567108	0.032318272	Ager/Apod/Cd200r1/Chid1/Fgfr1/Hmox1/Inpp5d/N4bp1/Nr1h4/Prg4/Ptpn22	11
GO:0090130	BP	GO:0090130	tissue migration	11/276	310/29008	0.000206409	0.043443702	0.038395856	Ager/Akt1/Fgfr1/Foxf1/Gab2/Hmox1/Lcn2/Map4k4/Rhoj/Sema3a/Serpine1	11
GO:0032103	BP	GO:0032103	positive regulation of response to external stimulus	11/276	427/29008	0.002787029	0.136990007	0.121072751	Ager/Crtam/Cxcl1/Fcgr3/Fgfr1/Ninj1/P2ry12/Pvr/Rarres2/Serpine1/Vegfd	11
GO:0048732	BP	GO:0048732	gland development	11/276	477/29008	0.006327936	0.1491879	0.131853335	Asxl1/Fgfr1/Foxf1/Hmga2/Hmox1/Hp/Msn/Plaur/Sema3a/Tbx2/Xdh	11
GO:0030595	BP	GO:0030595	leukocyte chemotaxis	10/276	226/29008	6.68E-05	0.03068009	0.027115283	Ccl6/Ccl9/Cxcl1/Fcgr3/Myo9b/Ninj1/Pf4/Rarres2/Serpine1/Vegfd	10
GO:0010632	BP	GO:0010632	regulation of epithelial cell migration	10/276	241/29008	0.000113645	0.036567108	0.032318272	Ager/Akt1/Fgfr1/Gab2/Hmox1/Lcn2/Map4k4/Rhoj/Sema3a/Serpine1	10
GO:0010631	BP	GO:0010631	epithelial cell migration	10/276	306/29008	0.000753554	0.073933008	0.065342522	Ager/Akt1/Fgfr1/Gab2/Hmox1/Lcn2/Map4k4/Rhoj/Sema3a/Serpine1	10
GO:0090132	BP	GO:0090132	epithelium migration	10/276	308/29008	0.000791908	0.075371049	0.066613474	Ager/Akt1/Fgfr1/Gab2/Hmox1/Lcn2/Map4k4/Rhoj/Sema3a/Serpine1	10
GO:0040013	BP	GO:0040013	negative regulation of locomotion	10/276	341/29008	0.00169457	0.114242269	0.100968137	Adarb1/Ager/Akt1/Apod/Cd200r1/Chrd/Mctp1/Sema3a/Sema6b/Serpine1	10
GO:0050727	BP	GO:0050727	regulation of inflammatory response	10/276	342/29008	0.001731327	0.11433825	0.101052965	Ager/Cd200r1/Ctla2a/Fcgr3/Fgfr1/Foxf1/Ninj1/Nr1h4/Sbno2/Serpine1	10
GO:0045861	BP	GO:0045861	negative regulation of proteolysis	10/276	358/29008	0.002412644	0.132327381	0.116951888	Akt1/Ctla2a/N4bp1/Nr1h2/Plaur/Prkcg/Serpina3m/Serpina3n/Serpine1/Wfikkn1	10
GO:0019221	BP	GO:0019221	cytokine-mediated signaling pathway	10/276	397/29008	0.004991926	0.146677122	0.129634292	Akt1/Ccl6/Ccl9/Cxcl1/Ifi27/Ifitm2/Nr1h4/Numbl/Osmr/Pf4	10
GO:1901652	BP	GO:1901652	response to peptide	10/276	412/29008	0.006425622	0.1491879	0.131853335	Ager/Akt1/Nr1h4/Pld1/Ptpn22/Rab31/Rarres2/Serpina3m/Serpina3n/Slc39a14	10
GO:0070997	BP	GO:0070997	neuron death	10/276	428/29008	0.008288419	0.162786947	0.143872271	Adarb1/Ager/Bcl2l1/Cd200r1/Ddit4/Hmox1/Lcn2/Lig4/Mt1/Prkcg	10
GO:0034248	BP	GO:0034248	regulation of cellular amide metabolic process	10/276	448/29008	0.011171638	0.176063978	0.155606606	Akt1/Cirbp/Eif4g3/Igf2bp2/Nr1h4/Pan2/Per1/Pld1/Pus7/Zcchc4	10
GO:0006397	BP	GO:0006397	mRNA processing	10/276	469/29008	0.014958628	0.190575279	0.168431797	Adarb1/Cirbp/Pabpc1l/Pan2/Ptbp2/Rbfox3/Scaf1/Sfswap/Srek1/Zfp326	10
GO:0045785	BP	GO:0045785	positive regulation of cell adhesion	10/276	471/29008	0.015363767	0.191958105	0.169653949	Ager/Chrd/Foxf1/Itga5/Map4k4/Ninj1/P2ry12/Plaur/Ptpn22/Spock2	10
GO:0048608	BP	GO:0048608	reproductive structure development	10/276	480/29008	0.017288776	0.202050271	0.178573478	Adm/Akt1/Bcl2l1/Cdx4/Ggnbp2/Hmga2/Kmt2b/Plaur/Sema3a/Serpine1	10
GO:0061458	BP	GO:0061458	reproductive system development	10/276	484/29008	0.018199351	0.206528782	0.182531618	Adm/Akt1/Bcl2l1/Cdx4/Ggnbp2/Hmga2/Kmt2b/Plaur/Sema3a/Serpine1	10
GO:0006820	BP	GO:0006820	anion transport	10/276	495/29008	0.020885512	0.220019621	0.194454918	Abcc10/Clcnkb/Fgfr1/Lrrc8a/Nr1h4/Ros1/Slc10a6/Slc20a1/Slc25a18/Slc26a8	10
GO:0004175	MF	GO:0004175	endopeptidase activity	10/273	447/28438	0.011652336	0.282518209	0.258053759	Acr/Adam11/Adamts15/Adamts5/Adamts6/Ctla2a/Ctsk/Hp/Pamr1/Tpsab1	10
GO:0050920	BP	GO:0050920	regulation of chemotaxis	9/276	229/29008	0.000370567	0.046121376	0.040762403	Ager/Fgfr1/Ninj1/P2ry12/Rarres2/Sema3a/Sema6b/Serpine1/Vegfd	9
GO:0007568	BP	GO:0007568	aging	9/276	262/29008	0.000969507	0.084792536	0.074940251	Ager/Akt1/Apod/Cd68/Hmga2/Inpp5d/Serpine1/Smc5/Tbx2	9
GO:0030336	BP	GO:0030336	negative regulation of cell migration	9/276	293/29008	0.002090315	0.122986534	0.10869638	Adarb1/Ager/Akt1/Apod/Cd200r1/Chrd/Mctp1/Sema3a/Serpine1	9
GO:0090287	BP	GO:0090287	regulation of cellular response to growth factor stimulus	9/276	299/29008	0.002395	0.132327381	0.116951888	Chrd/Eid2/Fgfr1/Lox/Lrg1/Ulk1/Vegfd/Wfikkn1/Xdh	9
GO:0045765	BP	GO:0045765	regulation of angiogenesis	9/276	302/29008	0.002560039	0.135615798	0.119858215	Adm/Hmga2/Hmox1/Itga5/Lrg1/Ninj1/Rhoj/Serpine1/Vegfd	9
GO:1901342	BP	GO:1901342	regulation of vasculature development	9/276	306/29008	0.002793987	0.136990007	0.121072751	Adm/Hmga2/Hmox1/Itga5/Lrg1/Ninj1/Rhoj/Serpine1/Vegfd	9
GO:2000146	BP	GO:2000146	negative regulation of cell motility	9/276	306/29008	0.002793987	0.136990007	0.121072751	Adarb1/Ager/Akt1/Apod/Cd200r1/Chrd/Mctp1/Sema3a/Serpine1	9
GO:0030198	BP	GO:0030198	extracellular matrix organization	9/276	311/29008	0.003109868	0.14033381	0.124028028	Adamts15/Adamts5/Adamts6/Foxf1/Gfod2/Lox/Ric8a/Spock2/Tpsab1	9
GO:0043062	BP	GO:0043062	extracellular structure organization	9/276	312/29008	0.003176297	0.14033381	0.124028028	Adamts15/Adamts5/Adamts6/Foxf1/Gfod2/Lox/Ric8a/Spock2/Tpsab1	9
GO:0045229	BP	GO:0045229	external encapsulating structure organization	9/276	313/29008	0.003243839	0.14033381	0.124028028	Adamts15/Adamts5/Adamts6/Foxf1/Gfod2/Lox/Ric8a/Spock2/Tpsab1	9
GO:0051271	BP	GO:0051271	negative regulation of cellular component movement	9/276	315/29008	0.003382316	0.14033381	0.124028028	Adarb1/Ager/Akt1/Apod/Cd200r1/Chrd/Mctp1/Sema3a/Serpine1	9
GO:0071216	BP	GO:0071216	cellular response to biotic stimulus	9/276	337/29008	0.005233324	0.146677122	0.129634292	Akt1/Cd68/Cxcl1/Nr1h4/Pf4/Ptpn22/Sbno2/Serpine1/Slx4	9
GO:1901214	BP	GO:1901214	regulation of neuron death	9/276	384/29008	0.011740158	0.180052843	0.159131993	Ager/Bcl2l1/Cd200r1/Ddit4/Hmox1/Lcn2/Lig4/Mt1/Prkcg	9
GO:0006869	BP	GO:0006869	lipid transport	9/276	387/29008	0.012299796	0.181049245	0.160012621	Acsl6/Akt1/Apod/Msr1/Nr1h2/Nr1h4/Pitpnm1/Slc10a6/Soat2	9
GO:0032496	BP	GO:0032496	response to lipopolysaccharide	9/276	388/29008	0.012490694	0.181049245	0.160012621	Adm/Akt1/Cd68/Cxcl1/Nr1h4/Pf4/Ptpn22/Sbno2/Serpine1	9
GO:0006417	BP	GO:0006417	regulation of translation	9/276	390/29008	0.012879106	0.182767167	0.161530932	Akt1/Cirbp/Eif4g3/Igf2bp2/Pan2/Per1/Pld1/Pus7/Zcchc4	9
GO:0002237	BP	GO:0002237	response to molecule of bacterial origin	9/276	409/29008	0.017030387	0.200401203	0.17711602	Adm/Akt1/Cd68/Cxcl1/Nr1h4/Pf4/Ptpn22/Sbno2/Serpine1	9
GO:0002697	BP	GO:0002697	regulation of immune effector process	9/276	424/29008	0.020941299	0.220019621	0.194454918	Ager/Crtam/Cxcl1/Fcgr3/Foxf1/Gab2/Hmox1/Ptpn22/Pvr	9
GO:0007264	BP	GO:0007264	small GTPase mediated signal transduction	9/276	425/29008	0.021223208	0.220545717	0.194919886	Dennd4a/Hmox1/Kctd13/Map4k4/Myo9b/Rasa3/Rhoj/Ssx2ip/Ulk1	9
GO:0010876	BP	GO:0010876	lipid localization	9/276	437/29008	0.024822378	0.231905611	0.204959841	Acsl6/Akt1/Apod/Msr1/Nr1h2/Nr1h4/Pitpnm1/Slc10a6/Soat2	9
GO:0010959	BP	GO:0010959	regulation of metal ion transport	9/276	443/29008	0.026776083	0.237235699	0.209670612	Ager/Akt1/Cxcl1/Fgf11/Lcn2/P2ry12/Per1/Ptpn22/Serpine1	9
GO:0002683	BP	GO:0002683	negative regulation of immune system process	9/276	460/29008	0.032897408	0.251441119	0.222225463	Akt1/Apod/Cd200r1/Cd68/Crtam/Foxf1/Hmox1/Inpp5d/Ptpn22	9
GO:0050673	BP	GO:0050673	epithelial cell proliferation	9/276	471/29008	0.037339429	0.269110006	0.237841353	Ager/Akt1/Fgfr1/Hmga2/Hmox1/Lrg1/Sidt2/Vegfd/Xdh	9
GO:0042742	BP	GO:0042742	defense response to bacterium	9/276	473/29008	0.038189049	0.273406558	0.241638676	Adamts5/Adm/Hp/Lcn2/Nr1h4/Pld1/Rarres2/Serpine1/Wfdc17	9
GO:1901681	MF	GO:1901681	sulfur compound binding	9/273	280/28438	0.001630184	0.124458242	0.113680875	Adamts15/Adamts5/Ager/Chrd/Fgfr1/Pf4/Saa1/Soat2/Zcchc4	9
GO:0004674	MF	GO:0004674	protein serine/threonine kinase activity	9/273	441/28438	0.027416217	0.306311797	0.27978696	Akt1/Map3k6/Map4k4/Pim3/Prkcg/Prkd3/Riok1/Riok2/Ulk1	9
GO:0071675	BP	GO:0071675	regulation of mononuclear cell migration	8/276	118/29008	1.80E-05	0.011640979	0.010288381	Ager/Akt1/Apod/Cd200r1/Msn/Ninj1/Rarres2/Serpine1	8
GO:0010634	BP	GO:0010634	positive regulation of epithelial cell migration	8/276	156/29008	0.000130708	0.036567108	0.032318272	Akt1/Fgfr1/Gab2/Hmox1/Lcn2/Map4k4/Rhoj/Serpine1	8
GO:0045766	BP	GO:0045766	positive regulation of angiogenesis	8/276	179/29008	0.000333572	0.046121376	0.040762403	Adm/Hmga2/Hmox1/Itga5/Lrg1/Ninj1/Serpine1/Vegfd	8
GO:1904018	BP	GO:1904018	positive regulation of vasculature development	8/276	179/29008	0.000333572	0.046121376	0.040762403	Adm/Hmga2/Hmox1/Itga5/Lrg1/Ninj1/Serpine1/Vegfd	8
GO:0045444	BP	GO:0045444	fat cell differentiation	8/276	260/29008	0.003607772	0.14033381	0.124028028	Akt1/Asxl1/Cby1/Clip3/Hmga2/Jdp2/Lrg1/Rarres2	8
GO:0031349	BP	GO:0031349	positive regulation of defense response	8/276	273/29008	0.004826136	0.146677122	0.129634292	Ager/Crtam/Cxcl1/Fcgr3/Fgfr1/Ninj1/Pvr/Serpine1	8
GO:0060485	BP	GO:0060485	mesenchyme development	8/276	293/29008	0.00728782	0.160033945	0.141439148	Ager/Fgfr1/Foxf1/Hmga2/Plaur/Sema3a/Sema6b/Tbx2	8
GO:0002699	BP	GO:0002699	positive regulation of immune effector process	8/276	296/29008	0.00772633	0.160271819	0.141649383	Crtam/Cxcl1/Fcgr3/Foxf1/Gab2/Hmox1/Ptpn22/Pvr	8
GO:0002703	BP	GO:0002703	regulation of leukocyte mediated immunity	8/276	297/29008	0.007876823	0.161325319	0.142580473	Ager/Crtam/Cxcl1/Fcgr3/Foxf1/Gab2/Hmox1/Pvr	8
GO:0071222	BP	GO:0071222	cellular response to lipopolysaccharide	8/276	303/29008	0.008826535	0.162786947	0.143872271	Akt1/Cd68/Cxcl1/Nr1h4/Pf4/Ptpn22/Sbno2/Serpine1	8
GO:0051402	BP	GO:0051402	neuron apoptotic process	8/276	309/29008	0.009859415	0.16882604	0.149209665	Adarb1/Ager/Bcl2l1/Hmox1/Lcn2/Lig4/Mt1/Prkcg	8
GO:0071219	BP	GO:0071219	cellular response to molecule of bacterial origin	8/276	313/29008	0.010596273	0.176063978	0.155606606	Akt1/Cd68/Cxcl1/Nr1h4/Pf4/Ptpn22/Sbno2/Serpine1	8
GO:0007265	BP	GO:0007265	Ras protein signal transduction	8/276	330/29008	0.014189593	0.183047176	0.161778407	Dennd4a/Kctd13/Map4k4/Myo9b/Rasa3/Rhoj/Ssx2ip/Ulk1	8
GO:0043434	BP	GO:0043434	response to peptide hormone	8/276	351/29008	0.01976509	0.212964464	0.18821952	Akt1/Nr1h4/Pld1/Rab31/Rarres2/Serpina3m/Serpina3n/Slc39a14	8
GO:0031667	BP	GO:0031667	response to nutrient levels	8/276	358/29008	0.021929279	0.221759838	0.195992934	Akt1/Cd68/Kptn/Nprl2/Nr1h4/Prkcg/Trim24/Ulk1	8
GO:0006644	BP	GO:0006644	phospholipid metabolic process	8/276	360/29008	0.022577235	0.224939375	0.198803032	Acsl6/Bpnt1/Chka/Inpp5d/Nr1h2/Nr1h4/Pld1/Smpd2	8
GO:0042060	BP	GO:0042060	wound healing	8/276	361/29008	0.02290623	0.226242151	0.199954435	Ager/Fer1l5/Hmox1/Lox/P2ry12/Pf4/Serpine1/Tpsab1	8
GO:0031589	BP	GO:0031589	cell-substrate adhesion	8/276	366/29008	0.02460203	0.231905611	0.204959841	Apod/Foxf1/Itga5/Itgbl1/Map4k4/Ninj1/Serpine1/Spock2	8
GO:0051346	BP	GO:0051346	negative regulation of hydrolase activity	8/276	374/29008	0.027495274	0.238538089	0.210821673	Akt1/Plaur/Serpina3m/Serpina3n/Serpine1/Slc39a14/Tnnt2/Wfikkn1	8
GO:0009991	BP	GO:0009991	response to extracellular stimulus	8/276	391/29008	0.034410007	0.258548553	0.228507065	Akt1/Cd68/Kptn/Nprl2/Nr1h4/Prkcg/Trim24/Ulk1	8
GO:0042326	BP	GO:0042326	negative regulation of phosphorylation	8/276	396/29008	0.036649607	0.268046568	0.236901478	Adarb1/Ager/Akt1/Ddit4/Ggnbp2/Nprl2/Ptpn22/Xdh	8
GO:0051098	BP	GO:0051098	regulation of binding	8/276	397/29008	0.037109043	0.268046568	0.236901478	Ager/Akt1/Gas8/Hmga2/Hmox1/Lox/Plaur/Wfikkn1	8
GO:0032102	BP	GO:0032102	negative regulation of response to external stimulus	8/276	398/29008	0.037572344	0.270186898	0.238793117	Cd200r1/Ctla2a/Foxf1/Nr1h4/Sema3a/Sema6b/Serpine1/Tpsab1	8
GO:0030900	BP	GO:0030900	forebrain development	8/276	400/29008	0.038510587	0.273628651	0.241834964	Chrd/Fgfr1/Hmga2/Numbl/P2ry12/Rtn4rl2/Sema3a/Sema6b	8
GO:0050678	BP	GO:0050678	regulation of epithelial cell proliferation	8/276	403/29008	0.039947221	0.276807721	0.244644648	Ager/Akt1/Fgfr1/Hmga2/Hmox1/Lrg1/Vegfd/Xdh	8
GO:0048638	BP	GO:0048638	regulation of developmental growth	8/276	406/29008	0.041419232	0.279338487	0.246881357	Akt1/Fgfr1/Hmga2/Sema3a/Sema6b/Serpine1/Tbx2/Ulk1	8
GO:0005774	CC	GO:0005774	vacuolar membrane	8/268	228/28886	0.001371999	0.242964068	0.231304802	Cd68/Ifitm2/Lrrc8a/Nprl2/Sbf2/Sidt2/Slc39a14/Ulk1	8
GO:0062023	CC	GO:0062023	collagen-containing extracellular matrix	8/268	393/28886	0.031101677	0.431208931	0.410516242	Adamts15/Adamts5/Fcna/Lox/Pf4/Rarres2/Serpine1/Spock2	8
GO:0043235	CC	GO:0043235	receptor complex	8/268	408/28886	0.037487281	0.431208931	0.410516242	Cd200r1/Fgfr1/Gabbr2/Itga5/Itgbl1/Nr1h4/Osmr/Ros1	8
GO:0005539	MF	GO:0005539	glycosaminoglycan binding	8/273	229/28438	0.001745907	0.124458242	0.113680875	Adamts15/Adamts5/Ager/Chrd/Fgfr1/Pf4/Saa1/Spock2	8
GO:0050839	MF	GO:0050839	cell adhesion molecule binding	8/273	295/28438	0.007967859	0.279512649	0.255308464	Cd200r1/Fgfr1/Itga5/Itgbl1/Msn/Ninj1/Pvr/Tspan4	8
GO:0001227	MF	GO:0001227	DNA-binding transcription repressor activity, RNA polymerase II-specific	8/273	328/28438	0.014400406	0.282518209	0.258053759	E4f1/Jdp2/Peg3/Pou6f1/Prdm5/Tbx2/Zfp715/Zfp777	8
GO:0001217	MF	GO:0001217	DNA-binding transcription repressor activity	8/273	330/28438	0.01488452	0.282518209	0.258053759	E4f1/Jdp2/Peg3/Pou6f1/Prdm5/Tbx2/Zfp715/Zfp777	8
GO:0072676	BP	GO:0072676	lymphocyte migration	7/276	107/29008	7.58E-05	0.03068009	0.027115283	Akt1/Apod/Ccl6/Ccl9/Cd200r1/Crtam/Msn	7
GO:0019079	BP	GO:0019079	viral genome replication	7/276	126/29008	0.000210752	0.043443702	0.038395856	Adarb1/Hmga2/Ifi27/Ifitm2/Morc2a/N4bp1/Resf1	7
GO:0001936	BP	GO:0001936	regulation of endothelial cell proliferation	7/276	166/29008	0.001098012	0.088419149	0.078145478	Ager/Akt1/Fgfr1/Hmox1/Lrg1/Vegfd/Xdh	7
GO:0032675	BP	GO:0032675	regulation of interleukin-6 production	7/276	166/29008	0.001098012	0.088419149	0.078145478	Ager/Cd200r1/Inpp5d/Nr1h4/Prg4/Ptpn22/Vegfd	7
GO:0032635	BP	GO:0032635	interleukin-6 production	7/276	174/29008	0.001440505	0.103588325	0.091552105	Ager/Cd200r1/Inpp5d/Nr1h4/Prg4/Ptpn22/Vegfd	7
GO:0001935	BP	GO:0001935	endothelial cell proliferation	7/276	181/29008	0.001803942	0.116751144	0.103185498	Ager/Akt1/Fgfr1/Hmox1/Lrg1/Vegfd/Xdh	7
GO:0030522	BP	GO:0030522	intracellular receptor signaling pathway	7/276	217/29008	0.004917939	0.146677122	0.129634292	Asxl1/Hmga2/Nr1h2/Nr1h4/Per1/Ptpn22/Trim24	7
GO:0010810	BP	GO:0010810	regulation of cell-substrate adhesion	7/276	226/29008	0.006109743	0.1491879	0.131853335	Apod/Foxf1/Itga5/Map4k4/Ninj1/Serpine1/Spock2	7
GO:0046777	BP	GO:0046777	protein autophosphorylation	7/276	237/29008	0.007844611	0.161325319	0.142580473	Fgfr1/Pim3/Prkcg/Riok2/Ros1/Trim24/Ulk1	7
GO:0030100	BP	GO:0030100	regulation of endocytosis	7/276	238/29008	0.008018621	0.162786947	0.143872271	Ager/Bcl2l1/Clip3/Mctp1/Nr1h2/Rab31/Serpine1	7
GO:0006814	BP	GO:0006814	sodium ion transport	7/276	245/29008	0.009317449	0.166581574	0.147225989	Akt1/Asic3/Cxcl1/Fgf11/Per1/Slc10a6/Slc20a1	7
GO:0006260	BP	GO:0006260	DNA replication	7/276	253/29008	0.010983319	0.176063978	0.155606606	E4f1/Fgfr1/Kctd13/Lig4/Rev3l/Slx4/Tspyl2	7
GO:1901215	BP	GO:1901215	negative regulation of neuron death	7/276	255/29008	0.011431517	0.176154231	0.155686372	Bcl2l1/Cd200r1/Hmox1/Lcn2/Lig4/Mt1/Prkcg	7
GO:0019058	BP	GO:0019058	viral life cycle	7/276	257/29008	0.011892821	0.181049245	0.160012621	Adarb1/Hmga2/Ifi27/Ifitm2/Morc2a/N4bp1/Resf1	7
GO:0002274	BP	GO:0002274	myeloid leukocyte activation	7/276	261/29008	0.012855564	0.182767167	0.161530932	Ager/Fcgr3/Fer1l5/Foxf1/Gab2/Hmox1/Sbno2	7
GO:0006898	BP	GO:0006898	receptor-mediated endocytosis	7/276	265/29008	0.013873166	0.182767167	0.161530932	Adm/Lmbr1l/Msr1/Rab31/Reps1/Serpine1/Ulk1	7
GO:0043523	BP	GO:0043523	regulation of neuron apoptotic process	7/276	276/29008	0.016967353	0.200401203	0.17711602	Ager/Bcl2l1/Hmox1/Lcn2/Lig4/Mt1/Prkcg	7
GO:0015850	BP	GO:0015850	organic hydroxy compound transport	7/276	282/29008	0.01884649	0.208147579	0.183962323	Fcgr3/Msr1/Nr1h2/Nr1h4/P2ry12/Slc10a6/Soat2	7
GO:0071496	BP	GO:0071496	cellular response to external stimulus	7/276	295/29008	0.023409531	0.226242151	0.199954435	Akt1/Cd68/Kptn/Nprl2/Nr1h4/Trim24/Ulk1	7
GO:1901653	BP	GO:1901653	cellular response to peptide	7/276	308/29008	0.028683066	0.240973085	0.21297374	Ager/Akt1/Nr1h4/Ptpn22/Rab31/Rarres2/Slc39a14	7
GO:0009895	BP	GO:0009895	negative regulation of catabolic process	7/276	311/29008	0.03000542	0.243990254	0.215640336	Akt1/Cirbp/Ddit4/Hmox1/N4bp1/Prkcg/Ptpn22	7
GO:0009615	BP	GO:0009615	response to virus	7/276	312/29008	0.030455189	0.243990254	0.215640336	Bcl2l1/Ddit4/Ifi27/Ifitm2/Lcn2/Ptpn22/Tlr13	7
GO:0015849	BP	GO:0015849	organic acid transport	7/276	314/29008	0.031368303	0.244940523	0.21648019	Acsl6/Akt1/Lrrc8a/Nr1h4/Slc10a6/Slc25a18/Slc26a8	7
GO:0046651	BP	GO:0046651	lymphocyte proliferation	7/276	330/29008	0.03933911	0.274011178	0.242173044	Ager/Crtam/Impdh1/Inpp5d/Lmbr1l/Msn/Ptpn22	7
GO:0032943	BP	GO:0032943	mononuclear cell proliferation	7/276	334/29008	0.041520956	0.279338487	0.246881357	Ager/Crtam/Impdh1/Inpp5d/Lmbr1l/Msn/Ptpn22	7
GO:0044282	BP	GO:0044282	small molecule catabolic process	7/276	335/29008	0.042078463	0.282501882	0.249677189	Akt1/Bpnt1/Gda/Hao1/Hdc/Hgd/Xdh	7
GO:0008202	BP	GO:0008202	steroid metabolic process	7/276	337/29008	0.043208015	0.287323622	0.253938677	Adm/Dkk3/Fgfr1/Nr1h4/Saa1/Soat2/Ugt1a7c	7
GO:0006066	BP	GO:0006066	alcohol metabolic process	7/276	344/29008	0.04731518	0.301995904	0.266906145	Bpnt1/Chka/Dkk3/Fgfr1/Hao1/Saa1/Soat2	7
GO:0016032	BP	GO:0016032	viral process	7/276	346/29008	0.048532904	0.303776555	0.268479897	Adarb1/Hmga2/Ifi27/Ifitm2/Morc2a/N4bp1/Resf1	7
GO:0098791	CC	GO:0098791	Golgi apparatus subcompartment	7/268	307/28886	0.025092235	0.431208931	0.410516242	Ap4b1/Cby1/Chid1/Clip3/Golga5/Pld1/Rab31	7
GO:0008201	MF	GO:0008201	heparin binding	7/273	169/28438	0.001280768	0.124458242	0.113680875	Adamts15/Adamts5/Ager/Chrd/Fgfr1/Pf4/Saa1	7
GO:0008509	MF	GO:0008509	anion transmembrane transporter activity	7/273	312/28438	0.031720727	0.306311797	0.27978696	Asic3/Clcnkb/Lrrc8a/Slc10a6/Slc25a18/Slc26a8/Slc39a14	7
GO:0005126	MF	GO:0005126	cytokine receptor binding	7/273	315/28438	0.03314797	0.306311797	0.27978696	Ccl6/Ccl9/Cxcl1/Lrg1/Osmr/Pf4/Vegfd	7
GO:0001664	MF	GO:0001664	G protein-coupled receptor binding	7/273	318/28438	0.034617479	0.314074941	0.28687786	Adm/Ccl6/Ccl9/Cxcl1/Fcna/Gnal/Pf4	7
GO:0061629	MF	GO:0061629	RNA polymerase II-specific DNA-binding transcription factor binding	7/273	329/28438	0.040373787	0.341466438	0.311897411	Asxl1/Ifi27/Lrif1/Nr1h2/Nr1h4/Tbp/Trim24	7
GO:0045069	BP	GO:0045069	regulation of viral genome replication	6/276	90/29008	0.000224142	0.043443702	0.038395856	Adarb1/Hmga2/Ifitm2/Morc2a/N4bp1/Resf1	6
GO:0002526	BP	GO:0002526	acute inflammatory response	6/276	110/29008	0.0006584	0.0704957	0.062304605	Cd163/Cxcl1/Fcgr3/Hp/Saa1/Serpina3n	6
GO:0071621	BP	GO:0071621	granulocyte chemotaxis	6/276	127/29008	0.001389984	0.102227029	0.090348981	Ccl6/Ccl9/Cxcl1/Fcgr3/Pf4/Rarres2	6
GO:0015698	BP	GO:0015698	inorganic anion transport	6/276	151/29008	0.00331635	0.14033381	0.124028028	Clcnkb/Fgfr1/Lrrc8a/Ros1/Slc20a1/Slc26a8	6
GO:0050921	BP	GO:0050921	positive regulation of chemotaxis	6/276	151/29008	0.00331635	0.14033381	0.124028028	Ager/Fgfr1/P2ry12/Rarres2/Serpine1/Vegfd	6
GO:0031099	BP	GO:0031099	regeneration	6/276	153/29008	0.003537755	0.14033381	0.124028028	Adm/Hmox1/Ninj1/Rtn4rl2/Serpine1/Ulk1	6
GO:1903900	BP	GO:1903900	regulation of viral life cycle	6/276	153/29008	0.003537755	0.14033381	0.124028028	Adarb1/Hmga2/Ifitm2/Morc2a/N4bp1/Resf1	6
GO:0097530	BP	GO:0097530	granulocyte migration	6/276	157/29008	0.004013294	0.142521759	0.125961753	Ccl6/Ccl9/Cxcl1/Fcgr3/Pf4/Rarres2	6
GO:0010594	BP	GO:0010594	regulation of endothelial cell migration	6/276	174/29008	0.006575278	0.1491879	0.131853335	Ager/Akt1/Fgfr1/Hmox1/Lcn2/Rhoj	6
GO:0050792	BP	GO:0050792	regulation of viral process	6/276	174/29008	0.006575278	0.1491879	0.131853335	Adarb1/Hmga2/Ifitm2/Morc2a/N4bp1/Resf1	6
GO:0007369	BP	GO:0007369	gastrulation	6/276	178/29008	0.007319229	0.160033945	0.141439148	Chrd/Fgfr1/Foxf1/Hmga2/Itga5/Ric8a	6
GO:0043524	BP	GO:0043524	negative regulation of neuron apoptotic process	6/276	184/29008	0.008546564	0.162786947	0.143872271	Bcl2l1/Hmox1/Lcn2/Lig4/Mt1/Prkcg	6
GO:0033044	BP	GO:0033044	regulation of chromosome organization	6/276	185/29008	0.008764614	0.162786947	0.143872271	Lig4/Morc2a/Resf1/Riok2/Slx4/Smc5	6
GO:0032872	BP	GO:0032872	regulation of stress-activated MAPK cascade	6/276	198/29008	0.011973077	0.181049245	0.160012621	Ager/Akt1/Map4k4/Per1/Ptpn22/Xdh	6
GO:0031669	BP	GO:0031669	cellular response to nutrient levels	6/276	199/29008	0.012249931	0.181049245	0.160012621	Cd68/Kptn/Nprl2/Nr1h4/Trim24/Ulk1	6
GO:0046578	BP	GO:0046578	regulation of Ras protein signal transduction	6/276	200/29008	0.012531259	0.181049245	0.160012621	Dennd4a/Kctd13/Map4k4/Myo9b/Rasa3/Ssx2ip	6
GO:0070302	BP	GO:0070302	regulation of stress-activated protein kinase signaling cascade	6/276	201/29008	0.012817097	0.182767167	0.161530932	Ager/Akt1/Map4k4/Per1/Ptpn22/Xdh	6
GO:0045017	BP	GO:0045017	glycerolipid biosynthetic process	6/276	208/29008	0.014947137	0.190575279	0.168431797	Acsl6/Bpnt1/Chka/Nr1h2/Nr1h4/Pld1	6
GO:0006839	BP	GO:0006839	mitochondrial transport	6/276	212/29008	0.01626879	0.199792568	0.176578104	Akt1/Bcl2l1/Slc25a18/Slc25a28/Timm22/Tomm34	6
GO:0050679	BP	GO:0050679	positive regulation of epithelial cell proliferation	6/276	215/29008	0.017311513	0.202050271	0.178573478	Akt1/Fgfr1/Hmga2/Hmox1/Lrg1/Vegfd	6
GO:0043542	BP	GO:0043542	endothelial cell migration	6/276	221/29008	0.019533034	0.212964464	0.18821952	Ager/Akt1/Fgfr1/Hmox1/Lcn2/Rhoj	6
GO:0031668	BP	GO:0031668	cellular response to extracellular stimulus	6/276	231/29008	0.023653825	0.226242151	0.199954435	Cd68/Kptn/Nprl2/Nr1h4/Trim24/Ulk1	6
GO:0051056	BP	GO:0051056	regulation of small GTPase mediated signal transduction	6/276	233/29008	0.024542738	0.231905611	0.204959841	Dennd4a/Kctd13/Map4k4/Myo9b/Rasa3/Ssx2ip	6
GO:0048762	BP	GO:0048762	mesenchymal cell differentiation	6/276	237/29008	0.026386987	0.237235699	0.209670612	Ager/Fgfr1/Hmga2/Plaur/Sema3a/Sema6b	6
GO:0051403	BP	GO:0051403	stress-activated MAPK cascade	6/276	238/29008	0.026862031	0.237235699	0.209670612	Ager/Akt1/Map4k4/Per1/Ptpn22/Xdh	6
GO:0097191	BP	GO:0097191	extrinsic apoptotic signaling pathway	6/276	238/29008	0.026862031	0.237235699	0.209670612	Bcl2l1/Fgfr1/Hmox1/Ifi27/Lcn2/Serpine1	6
GO:0072593	BP	GO:0072593	reactive oxygen species metabolic process	6/276	244/29008	0.029831536	0.243990254	0.215640336	Ager/Akt1/Cxcl1/Ddit4/Lcn2/Xdh	6
GO:0031330	BP	GO:0031330	negative regulation of cellular catabolic process	6/276	245/29008	0.030346534	0.243990254	0.215640336	Akt1/Cirbp/Hmox1/N4bp1/Prkcg/Ptpn22	6
GO:0031098	BP	GO:0031098	stress-activated protein kinase signaling cascade	6/276	248/29008	0.031926374	0.248350353	0.219493822	Ager/Akt1/Map4k4/Per1/Ptpn22/Xdh	6
GO:0033002	BP	GO:0033002	muscle cell proliferation	6/276	255/29008	0.035818426	0.262830901	0.232291835	Ager/Akt1/Apod/Fgfr1/Hmox1/Tbx2	6
GO:0021537	BP	GO:0021537	telencephalon development	6/276	257/29008	0.036984002	0.268046568	0.236901478	Fgfr1/Numbl/P2ry12/Rtn4rl2/Sema3a/Sema6b	6
GO:0010506	BP	GO:0010506	regulation of autophagy	6/276	259/29008	0.038173628	0.273406558	0.241638676	Ager/Akt1/Hmox1/Nprl2/Ptpn22/Ulk1	6
GO:0010466	BP	GO:0010466	negative regulation of peptidase activity	6/276	261/29008	0.039387426	0.274011178	0.242173044	Akt1/Plaur/Serpina3m/Serpina3n/Serpine1/Wfikkn1	6
GO:0006650	BP	GO:0006650	glycerophospholipid metabolic process	6/276	273/29008	0.047183855	0.301752874	0.266691353	Bpnt1/Chka/Inpp5d/Nr1h2/Nr1h4/Pld1	6
GO:0005765	CC	GO:0005765	lysosomal membrane	6/268	171/28886	0.00537021	0.242964068	0.231304802	Cd68/Ifitm2/Lrrc8a/Nprl2/Sidt2/Slc39a14	6
GO:0098852	CC	GO:0098852	lytic vacuole membrane	6/268	171/28886	0.00537021	0.242964068	0.231304802	Cd68/Ifitm2/Lrrc8a/Nprl2/Sidt2/Slc39a14	6
GO:0004866	MF	GO:0004866	endopeptidase inhibitor activity	6/273	215/28438	0.017994934	0.282518209	0.258053759	Bcl2l1/Serpina3m/Serpina3n/Serpine1/Wfdc17/Wfikkn1	6
GO:0030414	MF	GO:0030414	peptidase inhibitor activity	6/273	223/28438	0.021105763	0.289586114	0.264509625	Bcl2l1/Serpina3m/Serpina3n/Serpine1/Wfdc17/Wfikkn1	6
GO:0019902	MF	GO:0019902	phosphatase binding	6/273	230/28438	0.024110701	0.306311797	0.27978696	Akt1/Ell/Gab2/Ppp1r18/Ros1/Sbf2	6
GO:0061135	MF	GO:0061135	endopeptidase regulator activity	6/273	231/28438	0.024562138	0.306311797	0.27978696	Bcl2l1/Serpina3m/Serpina3n/Serpine1/Wfdc17/Wfikkn1	6
GO:0106310	MF	GO:0106310	protein serine kinase activity	6/273	246/28438	0.032021739	0.306311797	0.27978696	Akt1/Map4k4/Pim3/Riok1/Riok2/Ulk1	6
GO:0061134	MF	GO:0061134	peptidase regulator activity	6/273	265/28438	0.043402009	0.360960039	0.329702979	Bcl2l1/Serpina3m/Serpina3n/Serpine1/Wfdc17/Wfikkn1	6
GO:0035091	MF	GO:0035091	phosphatidylinositol binding	6/273	268/28438	0.045403188	0.37141296	0.339250737	Akt1/Exoc1/Gab2/Pitpnm1/Pld1/Sbf2	6
GO:0032715	BP	GO:0032715	negative regulation of interleukin-6 production	5/276	52/29008	0.000135601	0.036567108	0.032318272	Cd200r1/Inpp5d/Nr1h4/Prg4/Ptpn22	5
GO:0045071	BP	GO:0045071	negative regulation of viral genome replication	5/276	58/29008	0.000228227	0.043443702	0.038395856	Hmga2/Ifitm2/Morc2a/N4bp1/Resf1	5
GO:0002548	BP	GO:0002548	monocyte chemotaxis	5/276	59/29008	0.000247439	0.044483979	0.03931526	Ccl6/Ccl9/Myo9b/Ninj1/Serpine1	5
GO:1905517	BP	GO:1905517	macrophage migration	5/276	62/29008	0.000312497	0.046121376	0.040762403	Cd200r1/Myo9b/Ninj1/P2ry12/Rarres2	5
GO:1990868	BP	GO:1990868	response to chemokine	5/276	71/29008	0.000586563	0.067789909	0.059913207	Ccl6/Ccl9/Cxcl1/Lox/Pf4	5
GO:1990869	BP	GO:1990869	cellular response to chemokine	5/276	71/29008	0.000586563	0.067789909	0.059913207	Ccl6/Ccl9/Cxcl1/Lox/Pf4	5
GO:0002886	BP	GO:0002886	regulation of myeloid leukocyte mediated immunity	5/276	75/29008	0.000753952	0.073933008	0.065342522	Cxcl1/Fcgr3/Foxf1/Gab2/Hmox1	5
GO:2001252	BP	GO:2001252	positive regulation of chromosome organization	5/276	82/29008	0.001129399	0.088419149	0.078145478	Lig4/Morc2a/Resf1/Slx4/Smc5	5
GO:0001938	BP	GO:0001938	positive regulation of endothelial cell proliferation	5/276	99/29008	0.002598325	0.135615798	0.119858215	Akt1/Fgfr1/Hmox1/Lrg1/Vegfd	5
GO:0001704	BP	GO:0001704	formation of primary germ layer	5/276	102/29008	0.002957135	0.138685366	0.122571121	Chrd/Fgfr1/Foxf1/Hmga2/Itga5	5
GO:0030593	BP	GO:0030593	neutrophil chemotaxis	5/276	102/29008	0.002957135	0.138685366	0.122571121	Ccl6/Ccl9/Cxcl1/Fcgr3/Pf4	5
GO:0048525	BP	GO:0048525	negative regulation of viral process	5/276	102/29008	0.002957135	0.138685366	0.122571121	Hmga2/Ifitm2/Morc2a/N4bp1/Resf1	5
GO:0010595	BP	GO:0010595	positive regulation of endothelial cell migration	5/276	109/29008	0.003931565	0.141361587	0.124936384	Akt1/Fgfr1/Hmox1/Lcn2/Rhoj	5
GO:0050764	BP	GO:0050764	regulation of phagocytosis	5/276	115/29008	0.004933549	0.146677122	0.129634292	Ager/Fcgr3/Fer1l5/Prkcg/Rab31	5
GO:0002275	BP	GO:0002275	myeloid cell activation involved in immune response	5/276	118/29008	0.005497021	0.146677122	0.129634292	Fer1l5/Foxf1/Gab2/Hmox1/Sbno2	5
GO:0007498	BP	GO:0007498	mesoderm development	5/276	119/29008	0.005694535	0.147420133	0.13029097	Chrd/Fgfr1/Foxf1/Hmga2/Pus7	5
GO:0002040	BP	GO:0002040	sprouting angiogenesis	5/276	123/29008	0.006534761	0.1491879	0.131853335	Akt1/Hmox1/Itga5/Rhoj/Vegfd	5
GO:0040029	BP	GO:0040029	regulation of gene expression, epigenetic	5/276	123/29008	0.006534761	0.1491879	0.131853335	Hmga2/Lrif1/Morc2a/Pabpc1l/Resf1	5
GO:0051101	BP	GO:0051101	regulation of DNA binding	5/276	127/29008	0.007458287	0.160271819	0.141649383	Ager/Hmga2/Hmox1/Plaur/Wfikkn1	5
GO:0045807	BP	GO:0045807	positive regulation of endocytosis	5/276	128/29008	0.007702651	0.160271819	0.141649383	Ager/Bcl2l1/Clip3/Rab31/Serpine1	5
GO:1990266	BP	GO:1990266	neutrophil migration	5/276	128/29008	0.007702651	0.160271819	0.141649383	Ccl6/Ccl9/Cxcl1/Fcgr3/Pf4	5
GO:0002444	BP	GO:0002444	myeloid leukocyte mediated immunity	5/276	130/29008	0.008207987	0.162786947	0.143872271	Cxcl1/Fcgr3/Foxf1/Gab2/Hmox1	5
GO:0050729	BP	GO:0050729	positive regulation of inflammatory response	5/276	134/29008	0.009286769	0.166581574	0.147225989	Ager/Fcgr3/Fgfr1/Ninj1/Serpine1	5
GO:0055076	BP	GO:0055076	transition metal ion homeostasis	5/276	138/29008	0.010459492	0.176063978	0.155606606	Hmox1/Lcn2/Mt1/Slc25a28/Slc39a14	5
GO:0010811	BP	GO:0010811	positive regulation of cell-substrate adhesion	5/276	139/29008	0.01076778	0.176063978	0.155606606	Foxf1/Itga5/Map4k4/Ninj1/Spock2	5
GO:0046328	BP	GO:0046328	regulation of JNK cascade	5/276	143/29008	0.012063025	0.181049245	0.160012621	Ager/Akt1/Map4k4/Per1/Ptpn22	5
GO:0071333	BP	GO:0071333	cellular response to glucose stimulus	5/276	146/29008	0.013101162	0.182767167	0.161530932	Ager/Nr1h4/Pim3/Sidt2/Slc39a14	5
GO:0071331	BP	GO:0071331	cellular response to hexose stimulus	5/276	148/29008	0.0138258	0.182767167	0.161530932	Ager/Nr1h4/Pim3/Sidt2/Slc39a14	5
GO:0071326	BP	GO:0071326	cellular response to monosaccharide stimulus	5/276	149/29008	0.014198035	0.183047176	0.161778407	Ager/Nr1h4/Pim3/Sidt2/Slc39a14	5
GO:0002687	BP	GO:0002687	positive regulation of leukocyte migration	5/276	153/29008	0.015754225	0.195328241	0.172632499	Ager/P2ry12/Rarres2/Serpine1/Vegfd	5
GO:0046434	BP	GO:0046434	organophosphate catabolic process	5/276	154/29008	0.016160323	0.199598494	0.17640658	Bpnt1/Gda/Pld1/Smpd2/Xdh	5
GO:0043484	BP	GO:0043484	regulation of RNA splicing	5/276	157/29008	0.01742028	0.202050271	0.178573478	Cirbp/Ptbp2/Rbfox3/Sfswap/Zfp326	5
GO:0071322	BP	GO:0071322	cellular response to carbohydrate stimulus	5/276	157/29008	0.01742028	0.202050271	0.178573478	Ager/Nr1h4/Pim3/Sidt2/Slc39a14	5
GO:2000377	BP	GO:2000377	regulation of reactive oxygen species metabolic process	5/276	160/29008	0.018743658	0.207720809	0.18358514	Ager/Akt1/Cxcl1/Lcn2/Xdh	5
GO:0001678	BP	GO:0001678	cellular glucose homeostasis	5/276	166/29008	0.021585203	0.220545717	0.194919886	Ager/Nr1h4/Pim3/Sidt2/Slc39a14	5
GO:0009266	BP	GO:0009266	response to temperature stimulus	5/276	167/29008	0.022084505	0.222633828	0.196765373	Akt1/Asic3/Cirbp/Hmox1/Rasa3	5
GO:0001909	BP	GO:0001909	leukocyte mediated cytotoxicity	5/276	168/29008	0.022591254	0.224939375	0.198803032	Ager/Crtam/Cxcl1/Fcgr3/Pvr	5
GO:0007254	BP	GO:0007254	JNK cascade	5/276	170/29008	0.023627231	0.226242151	0.199954435	Ager/Akt1/Map4k4/Per1/Ptpn22	5
GO:0019730	BP	GO:0019730	antimicrobial humoral response	5/276	170/29008	0.023627231	0.226242151	0.199954435	Adm/Cxcl1/Pf4/Rarres2/Wfdc17	5
GO:0019827	BP	GO:0019827	stem cell population maintenance	5/276	172/29008	0.024693412	0.231905611	0.204959841	Fgfr1/Hmga2/Lig4/Med15/Smc5	5
GO:0001890	BP	GO:0001890	placenta development	5/276	174/29008	0.025790061	0.236421067	0.208950634	Adm/Akt1/Cdx4/Ggnbp2/Serpine1	5
GO:0098727	BP	GO:0098727	maintenance of cell number	5/276	176/29008	0.02691743	0.237235699	0.209670612	Fgfr1/Hmga2/Lig4/Med15/Smc5	5
GO:0071466	BP	GO:0071466	cellular response to xenobiotic stimulus	5/276	177/29008	0.027492709	0.238538089	0.210821673	Fmo2/Hmga2/Nr1h4/Serpine1/Ugt1a7c	5
GO:0098739	BP	GO:0098739	import across plasma membrane	5/276	180/29008	0.029265273	0.240973085	0.21297374	Acsl6/Akt1/Lcn2/Lrrc8a/Slc39a14	5
GO:0009749	BP	GO:0009749	response to glucose	5/276	186/29008	0.033023015	0.251441119	0.222225463	Ager/Nr1h4/Pim3/Sidt2/Slc39a14	5
GO:1903305	BP	GO:1903305	regulation of regulated secretory pathway	5/276	186/29008	0.033023015	0.251441119	0.222225463	Bcl2l1/Foxf1/Gab2/Hmox1/Prkcg	5
GO:0010951	BP	GO:0010951	negative regulation of endopeptidase activity	5/276	187/29008	0.033677146	0.255220715	0.225565898	Akt1/Plaur/Serpina3m/Serpina3n/Serpine1	5
GO:0009746	BP	GO:0009746	response to hexose	5/276	189/29008	0.035009468	0.258548553	0.228507065	Ager/Nr1h4/Pim3/Sidt2/Slc39a14	5
GO:0034284	BP	GO:0034284	response to monosaccharide	5/276	190/29008	0.035687697	0.262466791	0.231970032	Ager/Nr1h4/Pim3/Sidt2/Slc39a14	5
GO:0015931	BP	GO:0015931	nucleobase-containing compound transport	5/276	195/29008	0.039200241	0.274011178	0.242173044	Cetn2/Igf2bp2/Lrrc8a/Nupl2/Sidt2	5
GO:0061351	BP	GO:0061351	neural precursor cell proliferation	5/276	197/29008	0.040662206	0.279338487	0.246881357	Acsl6/Fgfr1/Hmga2/Numbl/Ptbp2	5
GO:0002695	BP	GO:0002695	negative regulation of leukocyte activation	5/276	200/29008	0.042916509	0.287323622	0.253938677	Crtam/Foxf1/Hmox1/Inpp5d/Ptpn22	5
GO:0030308	BP	GO:0030308	negative regulation of cell growth	5/276	202/29008	0.044460414	0.291242714	0.257402399	Cirbp/Sema3a/Sema6b/Tspyl2/Ulk1	5
GO:0009743	BP	GO:0009743	response to carbohydrate	5/276	204/29008	0.046037237	0.296765932	0.262283858	Ager/Nr1h4/Pim3/Sidt2/Slc39a14	5
GO:0043491	BP	GO:0043491	protein kinase B signaling	5/276	205/29008	0.046838012	0.300134268	0.265260818	Akt1/Fgfr1/Lox/P2ry12/Xdh	5
GO:0021953	BP	GO:0021953	central nervous system neuron differentiation	5/276	207/29008	0.048464322	0.303776555	0.268479897	Adarb1/Fgfr1/Scyl3/Sema3a/Ulk1	5
GO:0032869	BP	GO:0032869	cellular response to insulin stimulus	5/276	208/29008	0.049289869	0.307325655	0.271616617	Akt1/Nr1h4/Rab31/Rarres2/Slc39a14	5
GO:0009898	CC	GO:0009898	cytoplasmic side of plasma membrane	5/268	177/28886	0.025020863	0.431208931	0.410516242	Exoc1/Gnal/Msn/Ptpn22/Rasa3	5
GO:0036064	CC	GO:0036064	ciliary basal body	5/268	179/28886	0.026098681	0.431208931	0.410516242	Akt1/Cby1/Cetn2/Gas8/Ssx2ip	5
GO:0098562	CC	GO:0098562	cytoplasmic side of membrane	5/268	194/28886	0.035129254	0.431208931	0.410516242	Exoc1/Gnal/Msn/Ptpn22/Rasa3	5
GO:0004867	MF	GO:0004867	serine-type endopeptidase inhibitor activity	5/273	129/28438	0.008243047	0.279512649	0.255308464	Serpina3m/Serpina3n/Serpine1/Wfdc17/Wfikkn1	5
GO:0016922	MF	GO:0016922	nuclear receptor binding	5/273	155/28438	0.017149983	0.282518209	0.258053759	Asxl1/Lrif1/Nr1h2/Nr1h4/Trim24	5
GO:0008514	MF	GO:0008514	organic anion transmembrane transporter activity	5/273	184/28438	0.032782623	0.306311797	0.27978696	Asic3/Lrrc8a/Slc10a6/Slc25a18/Slc26a8	5
GO:0006953	BP	GO:0006953	acute-phase response	4/276	41/29008	0.00061558	0.068690262	0.060708946	Cd163/Hp/Saa1/Serpina3n	4
GO:1900744	BP	GO:1900744	regulation of p38MAPK cascade	4/276	42/29008	0.00067533	0.0704957	0.062304605	Ager/Per1/Ptpn22/Xdh	4
GO:0038066	BP	GO:0038066	p38MAPK cascade	4/276	53/29008	0.001628038	0.114242269	0.100968137	Ager/Per1/Ptpn22/Xdh	4
GO:0034113	BP	GO:0034113	heterotypic cell-cell adhesion	4/276	56/29008	0.001997108	0.119678551	0.105772762	Ager/Cd200r1/Itga5/Ninj1	4
GO:0043536	BP	GO:0043536	positive regulation of blood vessel endothelial cell migration	4/276	56/29008	0.001997108	0.119678551	0.105772762	Akt1/Fgfr1/Hmox1/Rhoj	4
GO:0060711	BP	GO:0060711	labyrinthine layer development	4/276	60/29008	0.002574048	0.135615798	0.119858215	Adm/Akt1/Cdx4/Ggnbp2	4
GO:0070098	BP	GO:0070098	chemokine-mediated signaling pathway	4/276	61/29008	0.002734366	0.136990007	0.121072751	Ccl6/Ccl9/Cxcl1/Pf4	4
GO:2000401	BP	GO:2000401	regulation of lymphocyte migration	4/276	63/29008	0.00307526	0.14033381	0.124028028	Akt1/Apod/Cd200r1/Msn	4
GO:0001707	BP	GO:0001707	mesoderm formation	4/276	66/29008	0.003639266	0.14033381	0.124028028	Chrd/Fgfr1/Foxf1/Hmga2	4
GO:0000768	BP	GO:0000768	syncytium formation by plasma membrane fusion	4/276	67/29008	0.00384184	0.14033381	0.124028028	Adamts15/Adamts5/Fer1l5/Sbno2	4
GO:0140253	BP	GO:0140253	cell-cell fusion	4/276	67/29008	0.00384184	0.14033381	0.124028028	Adamts15/Adamts5/Fer1l5/Sbno2	4
GO:0097006	BP	GO:0097006	regulation of plasma lipoprotein particle levels	4/276	68/29008	0.004051917	0.142521759	0.125961753	Msr1/Nr1h2/Nr1h4/Soat2	4
GO:0006949	BP	GO:0006949	syncytium formation	4/276	69/29008	0.004269623	0.146677122	0.129634292	Adamts15/Adamts5/Fer1l5/Sbno2	4
GO:0048332	BP	GO:0048332	mesoderm morphogenesis	4/276	70/29008	0.004495087	0.146677122	0.129634292	Chrd/Fgfr1/Foxf1/Hmga2	4
GO:0033627	BP	GO:0033627	cell adhesion mediated by integrin	4/276	74/29008	0.005476978	0.146677122	0.129634292	Itga5/Itgbl1/P2ry12/Serpine1	4
GO:2000379	BP	GO:2000379	positive regulation of reactive oxygen species metabolic process	4/276	78/29008	0.006592667	0.1491879	0.131853335	Ager/Cxcl1/Lcn2/Xdh	4
GO:0072089	BP	GO:0072089	stem cell proliferation	4/276	83/29008	0.008186512	0.162786947	0.143872271	Cxcl1/Fgfr1/Hmga2/Prg4	4
GO:0043535	BP	GO:0043535	regulation of blood vessel endothelial cell migration	4/276	93/29008	0.012087332	0.181049245	0.160012621	Akt1/Fgfr1/Hmox1/Rhoj	4
GO:0002532	BP	GO:0002532	production of molecular mediator involved in inflammatory response	4/276	94/29008	0.012532457	0.181049245	0.160012621	Apod/Chid1/Per1/Serpine1	4
GO:0055072	BP	GO:0055072	iron ion homeostasis	4/276	94/29008	0.012532457	0.181049245	0.160012621	Hmox1/Lcn2/Slc25a28/Slc39a14	4
GO:0045576	BP	GO:0045576	mast cell activation	4/276	95/29008	0.012987931	0.182767167	0.161530932	Fcgr3/Foxf1/Gab2/Hmox1	4
GO:0001570	BP	GO:0001570	vasculogenesis	4/276	96/29008	0.013453833	0.182767167	0.161530932	Adm/Fgfr1/Foxf1/Xdh	4
GO:0009408	BP	GO:0009408	response to heat	4/276	96/29008	0.013453833	0.182767167	0.161530932	Akt1/Asic3/Hmox1/Rasa3	4
GO:0002028	BP	GO:0002028	regulation of sodium ion transport	4/276	97/29008	0.01393024	0.182767167	0.161530932	Akt1/Cxcl1/Fgf11/Per1	4
GO:0021510	BP	GO:0021510	spinal cord development	4/276	103/29008	0.017013319	0.200401203	0.17711602	Adarb1/Akt1/Chrd/Scyl3	4
GO:0032006	BP	GO:0032006	regulation of TOR signaling	4/276	105/29008	0.018128199	0.206528782	0.182531618	Ddit4/Kptn/Nprl2/Ros1	4
GO:0045833	BP	GO:0045833	negative regulation of lipid metabolic process	4/276	106/29008	0.018702266	0.207720809	0.18358514	Akt1/Apod/Dkk3/Nr1h4	4
GO:0048145	BP	GO:0048145	regulation of fibroblast proliferation	4/276	108/29008	0.019883935	0.212964464	0.18821952	Ager/Ifi30/Lig4/Serpine1	4
GO:0046916	BP	GO:0046916	cellular transition metal ion homeostasis	4/276	111/29008	0.021741064	0.220545717	0.194919886	Hmox1/Lcn2/Mt1/Slc39a14	4
GO:0048144	BP	GO:0048144	fibroblast proliferation	4/276	111/29008	0.021741064	0.220545717	0.194919886	Ager/Ifi30/Lig4/Serpine1	4
GO:0060840	BP	GO:0060840	artery development	4/276	112/29008	0.02238287	0.224244476	0.198188876	Adamts6/Foxf1/Lox/Tbx2	4
GO:0001892	BP	GO:0001892	embryonic placenta development	4/276	114/29008	0.023700893	0.226242151	0.199954435	Adm/Akt1/Cdx4/Ggnbp2	4
GO:0030316	BP	GO:0030316	osteoclast differentiation	4/276	116/29008	0.025065072	0.231905611	0.204959841	Gab2/Inpp5d/Ninj1/Sbno2	4
GO:0043534	BP	GO:0043534	blood vessel endothelial cell migration	4/276	116/29008	0.025065072	0.231905611	0.204959841	Akt1/Fgfr1/Hmox1/Rhoj	4
GO:0032963	BP	GO:0032963	collagen metabolic process	4/276	119/29008	0.02719853	0.237235699	0.209670612	Ager/Ctsk/Nr1h4/Serpine1	4
GO:0001910	BP	GO:0001910	regulation of leukocyte mediated cytotoxicity	4/276	120/29008	0.027933066	0.240973085	0.21297374	Ager/Crtam/Cxcl1/Pvr	4
GO:1904019	BP	GO:1904019	epithelial cell apoptotic process	4/276	120/29008	0.027933066	0.240973085	0.21297374	Ager/Bcl2l1/Hmox1/Serpine1	4
GO:0017015	BP	GO:0017015	regulation of transforming growth factor beta receptor signaling pathway	4/276	121/29008	0.028679342	0.240973085	0.21297374	Eid2/Lox/Lrg1/Wfikkn1	4
GO:0002224	BP	GO:0002224	toll-like receptor signaling pathway	4/276	124/29008	0.030988873	0.243990254	0.215640336	Ninj1/Nr1h4/Ptpn22/Tlr13	4
GO:0002688	BP	GO:0002688	regulation of leukocyte chemotaxis	4/276	124/29008	0.030988873	0.243990254	0.215640336	Ninj1/Rarres2/Serpine1/Vegfd	4
GO:1903844	BP	GO:1903844	regulation of cellular response to transforming growth factor beta stimulus	4/276	124/29008	0.030988873	0.243990254	0.215640336	Eid2/Lox/Lrg1/Wfikkn1	4
GO:0008286	BP	GO:0008286	insulin receptor signaling pathway	4/276	127/29008	0.033404922	0.253751943	0.224267787	Akt1/Nr1h4/Rarres2/Slc39a14	4
GO:0001952	BP	GO:0001952	regulation of cell-matrix adhesion	4/276	128/29008	0.034234028	0.258231499	0.22822685	Apod/Map4k4/Ninj1/Serpine1	4
GO:0031929	BP	GO:0031929	TOR signaling	4/276	128/29008	0.034234028	0.258231499	0.22822685	Ddit4/Kptn/Nprl2/Ros1	4
GO:0046822	BP	GO:0046822	regulation of nucleocytoplasmic transport	4/276	129/29008	0.035075035	0.258548553	0.228507065	Apod/Ifi27/Ptpn22/Riok2	4
GO:0045727	BP	GO:0045727	positive regulation of translation	4/276	131/29008	0.036792804	0.268046568	0.236901478	Cirbp/Eif4g3/Pld1/Zcchc4	4
GO:0003158	BP	GO:0003158	endothelium development	4/276	133/29008	0.038558302	0.273628651	0.241834964	Apold1/Lcn2/Msn/Xdh	4
GO:0010508	BP	GO:0010508	positive regulation of autophagy	4/276	133/29008	0.038558302	0.273628651	0.241834964	Ager/Hmox1/Nprl2/Ulk1	4
GO:1905039	BP	GO:1905039	carboxylic acid transmembrane transport	4/276	134/29008	0.039458964	0.274011178	0.242173044	Acsl6/Akt1/Lrrc8a/Slc25a18	4
GO:1903825	BP	GO:1903825	organic acid transmembrane transport	4/276	135/29008	0.040371574	0.279150457	0.246715175	Acsl6/Akt1/Lrrc8a/Slc25a18	4
GO:0031341	BP	GO:0031341	regulation of cell killing	4/276	139/29008	0.044141485	0.289740051	0.256074334	Ager/Crtam/Cxcl1/Pvr	4
GO:0071887	BP	GO:0071887	leukocyte apoptotic process	4/276	140/29008	0.045113816	0.293739052	0.25960868	Akt1/Hsh2d/Lmbr1l/Plekho2	4
GO:0050728	BP	GO:0050728	negative regulation of inflammatory response	4/276	143/29008	0.048102352	0.303489528	0.268226221	Cd200r1/Ctla2a/Foxf1/Nr1h4	4
GO:0044853	CC	GO:0044853	plasma membrane raft	4/268	135/28886	0.03736152	0.431208931	0.410516242	Hmox1/Ms4a4a/P2ry12/Smpd2	4
GO:0042974	MF	GO:0042974	retinoic acid receptor binding	4/273	33/28438	0.000273028	0.095279381	0.087028735	Asxl1/Lrif1/Nr1h2/Nr1h4	4
GO:0008009	MF	GO:0008009	chemokine activity	4/273	41/28438	0.000636229	0.095279381	0.087028735	Ccl6/Ccl9/Cxcl1/Pf4	4
GO:0005044	MF	GO:0005044	scavenger receptor activity	4/273	43/28438	0.000763763	0.095279381	0.087028735	Cd163/Hhipl1/Msr1/Prg4	4
GO:0038024	MF	GO:0038024	cargo receptor activity	4/273	75/28438	0.005922726	0.279512649	0.255308464	Cd163/Hhipl1/Msr1/Prg4	4
GO:0042379	MF	GO:0042379	chemokine receptor binding	4/273	77/28438	0.006497077	0.279512649	0.255308464	Ccl6/Ccl9/Cxcl1/Pf4	4
GO:0008081	MF	GO:0008081	phosphoric diester hydrolase activity	4/273	86/28438	0.009537036	0.279512649	0.255308464	Hmox1/Pde7a/Pld1/Smpd2	4
GO:0004222	MF	GO:0004222	metalloendopeptidase activity	4/273	106/28438	0.019249738	0.282518209	0.258053759	Adam11/Adamts15/Adamts5/Adamts6	4
GO:0005496	MF	GO:0005496	steroid binding	4/273	122/28438	0.030269155	0.306311797	0.27978696	Apod/Nr1h4/Soat2/Ugt1a7c	4
GO:0015293	MF	GO:0015293	symporter activity	4/273	143/28438	0.04939832	0.373481237	0.341139913	Slc10a6/Slc20a1/Slc25a18/Slc39a14	4
GO:0045869	BP	GO:0045869	negative regulation of single stranded viral RNA replication via double stranded DNA intermediate	3/276	12/29008	0.0001759	0.043443702	0.038395856	Hmga2/Morc2a/Resf1	3
GO:0045091	BP	GO:0045091	regulation of single stranded viral RNA replication via double stranded DNA intermediate	3/276	14/29008	0.000286958	0.046121376	0.040762403	Hmga2/Morc2a/Resf1	3
GO:2000402	BP	GO:2000402	negative regulation of lymphocyte migration	3/276	14/29008	0.000286958	0.046121376	0.040762403	Akt1/Apod/Cd200r1	3
GO:0039692	BP	GO:0039692	single stranded viral RNA replication via double stranded DNA intermediate	3/276	15/29008	0.000356178	0.046121376	0.040762403	Hmga2/Morc2a/Resf1	3
GO:0010763	BP	GO:0010763	positive regulation of fibroblast migration	3/276	20/29008	0.00086154	0.079655537	0.070400134	Ager/Akt1/Fgfr1	3
GO:0071676	BP	GO:0071676	negative regulation of mononuclear cell migration	3/276	21/29008	0.000998089	0.084995193	0.075119361	Akt1/Apod/Cd200r1	3
GO:0034755	BP	GO:0034755	iron ion transmembrane transport	3/276	22/29008	0.001147591	0.088419149	0.078145478	Lcn2/Slc25a28/Slc39a14	3
GO:0048333	BP	GO:0048333	mesodermal cell differentiation	3/276	23/29008	0.001310494	0.098622274	0.087163073	Fgfr1/Foxf1/Hmga2	3
GO:0046037	BP	GO:0046037	GMP metabolic process	3/276	25/29008	0.001678219	0.114242269	0.100968137	Gda/Impdh1/Xdh	3
GO:0006817	BP	GO:0006817	phosphate ion transport	3/276	26/29008	0.001883859	0.117233975	0.103612228	Fgfr1/Ros1/Slc20a1	3
GO:0071276	BP	GO:0071276	cellular response to cadmium ion	3/276	26/29008	0.001883859	0.117233975	0.103612228	Akt1/Hmox1/Mt1	3
GO:0071605	BP	GO:0071605	monocyte chemotactic protein-1 production	3/276	28/29008	0.002340625	0.132327381	0.116951888	Ager/Apod/Nr1h4	3
GO:0071637	BP	GO:0071637	regulation of monocyte chemotactic protein-1 production	3/276	28/29008	0.002340625	0.132327381	0.116951888	Ager/Apod/Nr1h4	3
GO:0060384	BP	GO:0060384	innervation	3/276	31/29008	0.003144834	0.14033381	0.124028028	Adarb1/Prkcg/Sema3a	3
GO:0039694	BP	GO:0039694	viral RNA genome replication	3/276	32/29008	0.003445979	0.14033381	0.124028028	Hmga2/Morc2a/Resf1	3
GO:1902042	BP	GO:1902042	negative regulation of extrinsic apoptotic signaling pathway via death domain receptors	3/276	32/29008	0.003445979	0.14033381	0.124028028	Bcl2l1/Hmox1/Serpine1	3
GO:0021846	BP	GO:0021846	cell proliferation in forebrain	3/276	35/29008	0.00445285	0.146677122	0.129634292	Fgfr1/Hmga2/Numbl	3
GO:0002053	BP	GO:0002053	positive regulation of mesenchymal cell proliferation	3/276	36/29008	0.004823867	0.146677122	0.129634292	Chrd/Fgfr1/Foxf1	3
GO:0022617	BP	GO:0022617	extracellular matrix disassembly	3/276	36/29008	0.004823867	0.146677122	0.129634292	Adamts15/Adamts5/Tpsab1	3
GO:0046329	BP	GO:0046329	negative regulation of JNK cascade	3/276	37/29008	0.005213007	0.146677122	0.129634292	Akt1/Per1/Ptpn22	3
GO:0046686	BP	GO:0046686	response to cadmium ion	3/276	38/29008	0.005620508	0.146677122	0.129634292	Akt1/Hmox1/Mt1	3
GO:0009167	BP	GO:0009167	purine ribonucleoside monophosphate metabolic process	3/276	39/29008	0.006046594	0.1491879	0.131853335	Gda/Impdh1/Xdh	3
GO:0019432	BP	GO:0019432	triglyceride biosynthetic process	3/276	39/29008	0.006046594	0.1491879	0.131853335	Acsl6/Nr1h2/Nr1h4	3
GO:0043304	BP	GO:0043304	regulation of mast cell degranulation	3/276	39/29008	0.006046594	0.1491879	0.131853335	Foxf1/Gab2/Hmox1	3
GO:0010762	BP	GO:0010762	regulation of fibroblast migration	3/276	41/29008	0.006955365	0.154161386	0.136248938	Ager/Akt1/Fgfr1	3
GO:0033006	BP	GO:0033006	regulation of mast cell activation involved in immune response	3/276	41/29008	0.006955365	0.154161386	0.136248938	Foxf1/Gab2/Hmox1	3
GO:0071827	BP	GO:0071827	plasma lipoprotein particle organization	3/276	41/29008	0.006955365	0.154161386	0.136248938	Nr1h2/Nr1h4/Soat2	3
GO:0009126	BP	GO:0009126	purine nucleoside monophosphate metabolic process	3/276	42/29008	0.007438445	0.160271819	0.141649383	Gda/Impdh1/Xdh	3
GO:0010464	BP	GO:0010464	regulation of mesenchymal cell proliferation	3/276	44/29008	0.008462894	0.162786947	0.143872271	Chrd/Fgfr1/Foxf1	3
GO:0031507	BP	GO:0031507	heterochromatin assembly	3/276	44/29008	0.008462894	0.162786947	0.143872271	Hmga2/Morc2a/Resf1	3
GO:0032007	BP	GO:0032007	negative regulation of TOR signaling	3/276	44/29008	0.008462894	0.162786947	0.143872271	Ddit4/Kptn/Nprl2	3
GO:0002686	BP	GO:0002686	negative regulation of leukocyte migration	3/276	45/29008	0.009004593	0.162786947	0.143872271	Akt1/Apod/Cd200r1	3
GO:0034198	BP	GO:0034198	cellular response to amino acid starvation	3/276	45/29008	0.009004593	0.162786947	0.143872271	Kptn/Nprl2/Ulk1	3
GO:0071825	BP	GO:0071825	protein-lipid complex subunit organization	3/276	45/29008	0.009004593	0.162786947	0.143872271	Nr1h2/Nr1h4/Soat2	3
GO:1905521	BP	GO:1905521	regulation of macrophage migration	3/276	45/29008	0.009004593	0.162786947	0.143872271	Cd200r1/P2ry12/Rarres2	3
GO:0032965	BP	GO:0032965	regulation of collagen biosynthetic process	3/276	46/29008	0.009566144	0.16882604	0.149209665	Ager/Nr1h4/Serpine1	3
GO:0034142	BP	GO:0034142	toll-like receptor 4 signaling pathway	3/276	46/29008	0.009566144	0.16882604	0.149209665	Ninj1/Nr1h4/Ptpn22	3
GO:0048246	BP	GO:0048246	macrophage chemotaxis	3/276	48/29008	0.010749348	0.176063978	0.155606606	Myo9b/Ninj1/Rarres2	3
GO:0007157	BP	GO:0007157	heterophilic cell-cell adhesion via plasma membrane cell adhesion molecules	3/276	49/29008	0.011371252	0.176063978	0.155606606	Crtam/Itga5/Pvr	3
GO:0032873	BP	GO:0032873	negative regulation of stress-activated MAPK cascade	3/276	49/29008	0.011371252	0.176063978	0.155606606	Akt1/Per1/Ptpn22	3
GO:0070303	BP	GO:0070303	negative regulation of stress-activated protein kinase signaling cascade	3/276	49/29008	0.011371252	0.176063978	0.155606606	Akt1/Per1/Ptpn22	3
GO:1990928	BP	GO:1990928	response to amino acid starvation	3/276	49/29008	0.011371252	0.176063978	0.155606606	Kptn/Nprl2/Ulk1	3
GO:0007520	BP	GO:0007520	myoblast fusion	3/276	50/29008	0.012013507	0.181049245	0.160012621	Adamts15/Adamts5/Fer1l5	3
GO:0006289	BP	GO:0006289	nucleotide-excision repair	3/276	52/29008	0.013359471	0.182767167	0.161530932	Cetn2/Lig4/Slx4	3
GO:0045814	BP	GO:0045814	negative regulation of gene expression, epigenetic	3/276	52/29008	0.013359471	0.182767167	0.161530932	Hmga2/Morc2a/Resf1	3
GO:0046460	BP	GO:0046460	neutral lipid biosynthetic process	3/276	52/29008	0.013359471	0.182767167	0.161530932	Acsl6/Nr1h2/Nr1h4	3
GO:0046463	BP	GO:0046463	acylglycerol biosynthetic process	3/276	52/29008	0.013359471	0.182767167	0.161530932	Acsl6/Nr1h2/Nr1h4	3
GO:0072091	BP	GO:0072091	regulation of stem cell proliferation	3/276	52/29008	0.013359471	0.182767167	0.161530932	Cxcl1/Fgfr1/Hmga2	3
GO:1902041	BP	GO:1902041	regulation of extrinsic apoptotic signaling pathway via death domain receptors	3/276	52/29008	0.013359471	0.182767167	0.161530932	Bcl2l1/Hmox1/Serpine1	3
GO:0002042	BP	GO:0002042	cell migration involved in sprouting angiogenesis	3/276	53/29008	0.014063357	0.182767167	0.161530932	Akt1/Hmox1/Rhoj	3
GO:0010712	BP	GO:0010712	regulation of collagen metabolic process	3/276	53/29008	0.014063357	0.182767167	0.161530932	Ager/Nr1h4/Serpine1	3
GO:0043392	BP	GO:0043392	negative regulation of DNA binding	3/276	53/29008	0.014063357	0.182767167	0.161530932	Hmga2/Hmox1/Wfikkn1	3
GO:0070828	BP	GO:0070828	heterochromatin organization	3/276	53/29008	0.014063357	0.182767167	0.161530932	Hmga2/Morc2a/Resf1	3
GO:0072132	BP	GO:0072132	mesenchyme morphogenesis	3/276	53/29008	0.014063357	0.182767167	0.161530932	Fgfr1/Foxf1/Tbx2	3
GO:0009161	BP	GO:0009161	ribonucleoside monophosphate metabolic process	3/276	54/29008	0.01478795	0.189896056	0.167831496	Gda/Impdh1/Xdh	3
GO:0032964	BP	GO:0032964	collagen biosynthetic process	3/276	55/29008	0.015533317	0.19333005	0.170866484	Ager/Nr1h4/Serpine1	3
GO:0010463	BP	GO:0010463	mesenchymal cell proliferation	3/276	56/29008	0.016299517	0.199792568	0.176578104	Chrd/Fgfr1/Foxf1	3
GO:0010761	BP	GO:0010761	fibroblast migration	3/276	58/29008	0.017894618	0.206528782	0.182531618	Ager/Akt1/Fgfr1	3
GO:0006826	BP	GO:0006826	iron ion transport	3/276	59/29008	0.0187236	0.207720809	0.18358514	Lcn2/Slc25a28/Slc39a14	3
GO:1900015	BP	GO:1900015	regulation of cytokine production involved in inflammatory response	3/276	59/29008	0.0187236	0.207720809	0.18358514	Apod/Chid1/Per1	3
GO:0033003	BP	GO:0033003	regulation of mast cell activation	3/276	60/29008	0.019573576	0.212964464	0.18821952	Foxf1/Gab2/Hmox1	3
GO:0035924	BP	GO:0035924	cellular response to vascular endothelial growth factor stimulus	3/276	60/29008	0.019573576	0.212964464	0.18821952	Akt1/Vegfd/Xdh	3
GO:0031102	BP	GO:0031102	neuron projection regeneration	3/276	61/29008	0.02044457	0.216204665	0.191083233	Adm/Rtn4rl2/Ulk1	3
GO:0043300	BP	GO:0043300	regulation of leukocyte degranulation	3/276	61/29008	0.02044457	0.216204665	0.191083233	Foxf1/Gab2/Hmox1	3
GO:0002534	BP	GO:0002534	cytokine production involved in inflammatory response	3/276	62/29008	0.021336596	0.220545717	0.194919886	Apod/Chid1/Per1	3
GO:0046622	BP	GO:0046622	positive regulation of organ growth	3/276	62/29008	0.021336596	0.220545717	0.194919886	Akt1/Fgfr1/Tbx2	3
GO:0072678	BP	GO:0072678	T cell migration	3/276	63/29008	0.022249662	0.223602198	0.197621226	Apod/Cd200r1/Msn	3
GO:0001836	BP	GO:0001836	release of cytochrome c from mitochondria	3/276	64/29008	0.023183772	0.226242151	0.199954435	Akt1/Bcl2l1/Plaur	3
GO:0009123	BP	GO:0009123	nucleoside monophosphate metabolic process	3/276	67/29008	0.026112277	0.237235699	0.209670612	Gda/Impdh1/Xdh	3
GO:0090398	BP	GO:0090398	cellular senescence	3/276	67/29008	0.026112277	0.237235699	0.209670612	Hmga2/Smc5/Tbx2	3
GO:0035904	BP	GO:0035904	aorta development	3/276	68/29008	0.027130447	0.237235699	0.209670612	Adamts6/Lox/Tbx2	3
GO:0006879	BP	GO:0006879	cellular iron ion homeostasis	3/276	69/29008	0.028169575	0.240973085	0.21297374	Hmox1/Lcn2/Slc39a14	3
GO:0043303	BP	GO:0043303	mast cell degranulation	3/276	69/29008	0.028169575	0.240973085	0.21297374	Foxf1/Gab2/Hmox1	3
GO:0002448	BP	GO:0002448	mast cell mediated immunity	3/276	70/29008	0.029229627	0.240973085	0.21297374	Foxf1/Gab2/Hmox1	3
GO:0048146	BP	GO:0048146	positive regulation of fibroblast proliferation	3/276	70/29008	0.029229627	0.240973085	0.21297374	Ager/Lig4/Serpine1	3
GO:0050771	BP	GO:0050771	negative regulation of axonogenesis	3/276	70/29008	0.029229627	0.240973085	0.21297374	Sema3a/Sema6b/Ulk1	3
GO:0071479	BP	GO:0071479	cellular response to ionizing radiation	3/276	70/29008	0.029229627	0.240973085	0.21297374	Bcl2l1/Hmga2/Lig4	3
GO:0002279	BP	GO:0002279	mast cell activation involved in immune response	3/276	71/29008	0.030310562	0.243990254	0.215640336	Foxf1/Gab2/Hmox1	3
GO:0007405	BP	GO:0007405	neuroblast proliferation	3/276	72/29008	0.031412335	0.244940523	0.21648019	Acsl6/Fgfr1/Numbl	3
GO:0010507	BP	GO:0010507	negative regulation of autophagy	3/276	72/29008	0.031412335	0.244940523	0.21648019	Akt1/Hmox1/Ptpn22	3
GO:1905330	BP	GO:1905330	regulation of morphogenesis of an epithelium	3/276	72/29008	0.031412335	0.244940523	0.21648019	Fgfr1/Lcn2/Tbx2	3
GO:0016575	BP	GO:0016575	histone deacetylation	3/276	78/29008	0.038457393	0.273628651	0.241834964	Jdp2/Per1/Prdm5	3
GO:0038034	BP	GO:0038034	signal transduction in absence of ligand	3/276	80/29008	0.040969589	0.279338487	0.246881357	Bcl2l1/Fgfr1/Lcn2	3
GO:0051145	BP	GO:0051145	smooth muscle cell differentiation	3/276	80/29008	0.040969589	0.279338487	0.246881357	Adm/Foxf1/Tbx2	3
GO:0071347	BP	GO:0071347	cellular response to interleukin-1	3/276	80/29008	0.040969589	0.279338487	0.246881357	Ccl6/Ccl9/Serpine1	3
GO:0097192	BP	GO:0097192	extrinsic apoptotic signaling pathway in absence of ligand	3/276	80/29008	0.040969589	0.279338487	0.246881357	Bcl2l1/Fgfr1/Lcn2	3
GO:0008625	BP	GO:0008625	extrinsic apoptotic signaling pathway via death domain receptors	3/276	82/29008	0.043562628	0.287323622	0.253938677	Bcl2l1/Hmox1/Serpine1	3
GO:0034308	BP	GO:0034308	primary alcohol metabolic process	3/276	82/29008	0.043562628	0.287323622	0.253938677	Chka/Dkk3/Hao1	3
GO:0043279	BP	GO:0043279	response to alkaloid	3/276	82/29008	0.043562628	0.287323622	0.253938677	Bcl2l1/Gnal/Prkcg	3
GO:0031397	BP	GO:0031397	negative regulation of protein ubiquitination	3/276	83/29008	0.044889232	0.292866037	0.258837103	Akt1/N4bp1/Prkcg	3
GO:0046785	BP	GO:0046785	microtubule polymerization	3/276	83/29008	0.044889232	0.292866037	0.258837103	Ccdc57/Clip3/Gda	3
GO:0050766	BP	GO:0050766	positive regulation of phagocytosis	3/276	84/29008	0.046235762	0.296862948	0.262369602	Ager/Fcgr3/Rab31	3
GO:0061178	BP	GO:0061178	regulation of insulin secretion involved in cellular response to glucose stimulus	3/276	84/29008	0.046235762	0.296862948	0.262369602	Nr1h4/Pim3/Sidt2	3
GO:0051881	BP	GO:0051881	regulation of mitochondrial membrane potential	3/276	85/29008	0.047602115	0.303229221	0.267996159	Akt1/Bcl2l1/Hsh2d	3
GO:0006354	BP	GO:0006354	DNA-templated transcription, elongation	3/276	86/29008	0.048988185	0.306034296	0.270475305	Ell/Pabpc1l/Zfp326	3
GO:1990391	CC	GO:1990391	DNA repair complex	3/268	35/28886	0.004150671	0.242964068	0.231304802	Cetn2/Lig4/Slx4	3
GO:0000791	CC	GO:0000791	euchromatin	3/268	46/28886	0.008933932	0.254484318	0.242272222	Nr1h4/Tbp/Trim24	3
GO:0034358	CC	GO:0034358	plasma lipoprotein particle	3/268	47/28886	0.009478668	0.254484318	0.242272222	Hp/Msr1/Saa1	3
GO:1990777	CC	GO:1990777	lipoprotein particle	3/268	47/28886	0.009478668	0.254484318	0.242272222	Hp/Msr1/Saa1	3
GO:0032994	CC	GO:0032994	protein-lipid complex	3/268	50/28886	0.011227249	0.254484318	0.242272222	Hp/Msr1/Saa1	3
GO:0031902	CC	GO:0031902	late endosome membrane	3/268	70/28886	0.027409209	0.431208931	0.410516242	Cd68/Ifitm2/Slc39a14	3
GO:0005581	CC	GO:0005581	collagen trimer	3/268	81/28886	0.039696874	0.431208931	0.410516242	Fcna/Lox/Msr1	3
GO:0035497	MF	GO:0035497	cAMP response element binding	3/273	18/28438	0.000641696	0.095279381	0.087028735	E4f1/Hmga2/Jdp2	3
GO:0030547	MF	GO:0030547	signaling receptor inhibitor activity	3/273	37/28438	0.005342445	0.279512649	0.255308464	Dkk3/Ly6i/Wfikkn1	3
GO:0042056	MF	GO:0042056	chemoattractant activity	3/273	41/28438	0.007126332	0.279512649	0.255308464	Ccl6/Ccl9/Vegfd	3
GO:0043394	MF	GO:0043394	proteoglycan binding	3/273	55/28438	0.015901717	0.282518209	0.258053759	Chrd/Ctsk/Fcna	3
GO:0001098	MF	GO:0001098	basal transcription machinery binding	3/273	58/28438	0.01831574	0.282518209	0.258053759	Scaf1/Tbp/Zfp326	3
GO:0001099	MF	GO:0001099	basal RNA polymerase II transcription machinery binding	3/273	58/28438	0.01831574	0.282518209	0.258053759	Scaf1/Tbp/Zfp326	3
GO:0050840	MF	GO:0050840	extracellular matrix binding	3/273	58/28438	0.01831574	0.282518209	0.258053759	Adamts15/Adamts5/Spock2	3
GO:0003725	MF	GO:0003725	double-stranded RNA binding	3/273	84/28438	0.047251583	0.373481237	0.341139913	Adarb1/Msn/Sidt2	3
GO:0002420	BP	GO:0002420	natural killer cell mediated cytotoxicity directed against tumor cell target	2/276	10/29008	0.003859613	0.14033381	0.124028028	Crtam/Pvr	2
GO:0002858	BP	GO:0002858	regulation of natural killer cell mediated cytotoxicity directed against tumor cell target	2/276	10/29008	0.003859613	0.14033381	0.124028028	Crtam/Pvr	2
GO:0046055	BP	GO:0046055	dGMP catabolic process	2/276	10/29008	0.003859613	0.14033381	0.124028028	Gda/Xdh	2
GO:2000234	BP	GO:2000234	positive regulation of rRNA processing	2/276	10/29008	0.003859613	0.14033381	0.124028028	Riok1/Riok2	2
GO:0002423	BP	GO:0002423	natural killer cell mediated immune response to tumor cell	2/276	11/29008	0.004687781	0.146677122	0.129634292	Crtam/Pvr	2
GO:0002855	BP	GO:0002855	regulation of natural killer cell mediated immune response to tumor cell	2/276	11/29008	0.004687781	0.146677122	0.129634292	Crtam/Pvr	2
GO:0002887	BP	GO:0002887	negative regulation of myeloid leukocyte mediated immunity	2/276	11/29008	0.004687781	0.146677122	0.129634292	Foxf1/Hmox1	2
GO:0009172	BP	GO:0009172	purine deoxyribonucleoside monophosphate catabolic process	2/276	11/29008	0.004687781	0.146677122	0.129634292	Gda/Xdh	2
GO:0015810	BP	GO:0015810	aspartate transmembrane transport	2/276	11/29008	0.004687781	0.146677122	0.129634292	Lrrc8a/Slc25a18	2
GO:0034145	BP	GO:0034145	positive regulation of toll-like receptor 4 signaling pathway	2/276	11/29008	0.004687781	0.146677122	0.129634292	Ninj1/Ptpn22	2
GO:0090309	BP	GO:0090309	positive regulation of DNA methylation-dependent heterochromatin assembly	2/276	11/29008	0.004687781	0.146677122	0.129634292	Morc2a/Resf1	2
GO:0140052	BP	GO:0140052	cellular response to oxidised low-density lipoprotein particle stimulus	2/276	11/29008	0.004687781	0.146677122	0.129634292	Akt1/Cd68	2
GO:0002246	BP	GO:0002246	wound healing involved in inflammatory response	2/276	12/29008	0.005590157	0.146677122	0.129634292	Ager/Hmox1	2
GO:0006152	BP	GO:0006152	purine nucleoside catabolic process	2/276	12/29008	0.005590157	0.146677122	0.129634292	Gda/Xdh	2
GO:0015911	BP	GO:0015911	long-chain fatty acid import across plasma membrane	2/276	12/29008	0.005590157	0.146677122	0.129634292	Acsl6/Akt1	2
GO:0021561	BP	GO:0021561	facial nerve development	2/276	12/29008	0.005590157	0.146677122	0.129634292	Adarb1/Sema3a	2
GO:0021610	BP	GO:0021610	facial nerve morphogenesis	2/276	12/29008	0.005590157	0.146677122	0.129634292	Adarb1/Sema3a	2
GO:0031453	BP	GO:0031453	positive regulation of heterochromatin assembly	2/276	12/29008	0.005590157	0.146677122	0.129634292	Morc2a/Resf1	2
GO:0033212	BP	GO:0033212	iron import into cell	2/276	12/29008	0.005590157	0.146677122	0.129634292	Lcn2/Slc39a14	2
GO:0033275	BP	GO:0033275	actin-myosin filament sliding	2/276	12/29008	0.005590157	0.146677122	0.129634292	Myo9b/Tnnt2	2
GO:0043301	BP	GO:0043301	negative regulation of leukocyte degranulation	2/276	12/29008	0.005590157	0.146677122	0.129634292	Foxf1/Hmox1	2
GO:0120263	BP	GO:0120263	positive regulation of heterochromatin organization	2/276	12/29008	0.005590157	0.146677122	0.129634292	Morc2a/Resf1	2
GO:0000255	BP	GO:0000255	allantoin metabolic process	2/276	13/29008	0.006565265	0.1491879	0.131853335	Gda/Xdh	2
GO:0009120	BP	GO:0009120	deoxyribonucleoside metabolic process	2/276	13/29008	0.006565265	0.1491879	0.131853335	Gda/Xdh	2
GO:0033004	BP	GO:0033004	negative regulation of mast cell activation	2/276	13/29008	0.006565265	0.1491879	0.131853335	Foxf1/Hmox1	2
GO:0042590	BP	GO:0042590	antigen processing and presentation of exogenous peptide antigen via MHC class I	2/276	13/29008	0.006565265	0.1491879	0.131853335	Fcgr3/Ifi30	2
GO:0046054	BP	GO:0046054	dGMP metabolic process	2/276	13/29008	0.006565265	0.1491879	0.131853335	Gda/Xdh	2
GO:0051549	BP	GO:0051549	positive regulation of keratinocyte migration	2/276	13/29008	0.006565265	0.1491879	0.131853335	Map4k4/Serpine1	2
GO:1905269	BP	GO:1905269	positive regulation of chromatin organization	2/276	13/29008	0.006565265	0.1491879	0.131853335	Morc2a/Resf1	2
GO:0090308	BP	GO:0090308	regulation of DNA methylation-dependent heterochromatin assembly	2/276	14/29008	0.00761165	0.160271819	0.141649383	Morc2a/Resf1	2
GO:0098840	BP	GO:0098840	protein transport along microtubule	2/276	14/29008	0.00761165	0.160271819	0.141649383	Clip3/Kif5a	2
GO:0099118	BP	GO:0099118	microtubule-based protein transport	2/276	14/29008	0.00761165	0.160271819	0.141649383	Clip3/Kif5a	2
GO:0006570	BP	GO:0006570	tyrosine metabolic process	2/276	15/29008	0.008727876	0.162786947	0.143872271	Hgd/Iyd	2
GO:0009155	BP	GO:0009155	purine deoxyribonucleotide catabolic process	2/276	15/29008	0.008727876	0.162786947	0.143872271	Gda/Xdh	2
GO:0009169	BP	GO:0009169	purine ribonucleoside monophosphate catabolic process	2/276	15/29008	0.008727876	0.162786947	0.143872271	Gda/Xdh	2
GO:0009170	BP	GO:0009170	purine deoxyribonucleoside monophosphate metabolic process	2/276	15/29008	0.008727876	0.162786947	0.143872271	Gda/Xdh	2
GO:0050930	BP	GO:0050930	induction of positive chemotaxis	2/276	15/29008	0.008727876	0.162786947	0.143872271	Ager/Vegfd	2
GO:0051547	BP	GO:0051547	regulation of keratinocyte migration	2/276	15/29008	0.008727876	0.162786947	0.143872271	Map4k4/Serpine1	2
GO:2000811	BP	GO:2000811	negative regulation of anoikis	2/276	15/29008	0.008727876	0.162786947	0.143872271	Bcl2l1/Itga5	2
GO:0009128	BP	GO:0009128	purine nucleoside monophosphate catabolic process	2/276	16/29008	0.00991253	0.16882604	0.149209665	Gda/Xdh	2
GO:0034162	BP	GO:0034162	toll-like receptor 9 signaling pathway	2/276	16/29008	0.00991253	0.16882604	0.149209665	Nr1h4/Ptpn22	2
GO:0055057	BP	GO:0055057	neuroblast division	2/276	16/29008	0.00991253	0.16882604	0.149209665	Fgfr1/Numbl	2
GO:1902001	BP	GO:1902001	fatty acid transmembrane transport	2/276	16/29008	0.00991253	0.16882604	0.149209665	Acsl6/Akt1	2
GO:2000232	BP	GO:2000232	regulation of rRNA processing	2/276	16/29008	0.00991253	0.16882604	0.149209665	Riok1/Riok2	2
GO:2001212	BP	GO:2001212	regulation of vasculogenesis	2/276	16/29008	0.00991253	0.16882604	0.149209665	Adm/Xdh	2
GO:0010713	BP	GO:0010713	negative regulation of collagen metabolic process	2/276	17/29008	0.011164219	0.176063978	0.155606606	Ager/Nr1h4	2
GO:0031445	BP	GO:0031445	regulation of heterochromatin assembly	2/276	17/29008	0.011164219	0.176063978	0.155606606	Morc2a/Resf1	2
GO:0032966	BP	GO:0032966	negative regulation of collagen biosynthetic process	2/276	17/29008	0.011164219	0.176063978	0.155606606	Ager/Nr1h4	2
GO:0048368	BP	GO:0048368	lateral mesoderm development	2/276	17/29008	0.011164219	0.176063978	0.155606606	Fgfr1/Foxf1	2
GO:0060100	BP	GO:0060100	positive regulation of phagocytosis, engulfment	2/276	17/29008	0.011164219	0.176063978	0.155606606	Ager/Rab31	2
GO:0071243	BP	GO:0071243	cellular response to arsenic-containing substance	2/276	17/29008	0.011164219	0.176063978	0.155606606	Hmox1/Zfand2a	2
GO:0120261	BP	GO:0120261	regulation of heterochromatin organization	2/276	17/29008	0.011164219	0.176063978	0.155606606	Morc2a/Resf1	2
GO:1900452	BP	GO:1900452	regulation of long-term synaptic depression	2/276	17/29008	0.011164219	0.176063978	0.155606606	Ager/Bcl2l1	2
GO:1905155	BP	GO:1905155	positive regulation of membrane invagination	2/276	17/29008	0.011164219	0.176063978	0.155606606	Ager/Rab31	2
GO:0021783	BP	GO:0021783	preganglionic parasympathetic fiber development	2/276	18/29008	0.012481569	0.181049245	0.160012621	Adarb1/Sema3a	2
GO:2001185	BP	GO:2001185	regulation of CD8-positive, alpha-beta T cell activation	2/276	18/29008	0.012481569	0.181049245	0.160012621	Crtam/Ptpn22	2
GO:0044539	BP	GO:0044539	long-chain fatty acid import into cell	2/276	19/29008	0.013863227	0.182767167	0.161530932	Acsl6/Akt1	2
GO:0045198	BP	GO:0045198	establishment of epithelial cell apical/basal polarity	2/276	19/29008	0.013863227	0.182767167	0.161530932	Foxf1/Msn	2
GO:0060712	BP	GO:0060712	spongiotrophoblast layer development	2/276	19/29008	0.013863227	0.182767167	0.161530932	Adm/Akt1	2
GO:0140354	BP	GO:0140354	lipid import into cell	2/276	19/29008	0.013863227	0.182767167	0.161530932	Acsl6/Akt1	2
GO:0006144	BP	GO:0006144	purine nucleobase metabolic process	2/276	20/29008	0.015307859	0.191958105	0.169653949	Gda/Xdh	2
GO:0009159	BP	GO:0009159	deoxyribonucleoside monophosphate catabolic process	2/276	20/29008	0.015307859	0.191958105	0.169653949	Gda/Xdh	2
GO:0051546	BP	GO:0051546	keratinocyte migration	2/276	20/29008	0.015307859	0.191958105	0.169653949	Map4k4/Serpine1	2
GO:0060099	BP	GO:0060099	regulation of phagocytosis, engulfment	2/276	20/29008	0.015307859	0.191958105	0.169653949	Ager/Rab31	2
GO:0002281	BP	GO:0002281	macrophage activation involved in immune response	2/276	21/29008	0.01681415	0.200038936	0.176795846	Fer1l5/Sbno2	2
GO:0002836	BP	GO:0002836	positive regulation of response to tumor cell	2/276	21/29008	0.01681415	0.200038936	0.176795846	Crtam/Pvr	2
GO:0002839	BP	GO:0002839	positive regulation of immune response to tumor cell	2/276	21/29008	0.01681415	0.200038936	0.176795846	Crtam/Pvr	2
GO:0006346	BP	GO:0006346	DNA methylation-dependent heterochromatin assembly	2/276	21/29008	0.01681415	0.200038936	0.176795846	Morc2a/Resf1	2
GO:0048486	BP	GO:0048486	parasympathetic nervous system development	2/276	21/29008	0.01681415	0.200038936	0.176795846	Adarb1/Sema3a	2
GO:0090050	BP	GO:0090050	positive regulation of cell migration involved in sprouting angiogenesis	2/276	21/29008	0.01681415	0.200038936	0.176795846	Hmox1/Rhoj	2
GO:0090594	BP	GO:0090594	inflammatory response to wounding	2/276	21/29008	0.01681415	0.200038936	0.176795846	Ager/Hmox1	2
GO:1905153	BP	GO:1905153	regulation of membrane invagination	2/276	21/29008	0.01681415	0.200038936	0.176795846	Ager/Rab31	2
GO:0009158	BP	GO:0009158	ribonucleoside monophosphate catabolic process	2/276	22/29008	0.018380806	0.206528782	0.182531618	Gda/Xdh	2
GO:0009164	BP	GO:0009164	nucleoside catabolic process	2/276	22/29008	0.018380806	0.206528782	0.182531618	Gda/Xdh	2
GO:0010885	BP	GO:0010885	regulation of cholesterol storage	2/276	22/29008	0.018380806	0.206528782	0.182531618	Msr1/Nr1h2	2
GO:0034143	BP	GO:0034143	regulation of toll-like receptor 4 signaling pathway	2/276	22/29008	0.018380806	0.206528782	0.182531618	Ninj1/Ptpn22	2
GO:0034377	BP	GO:0034377	plasma lipoprotein particle assembly	2/276	22/29008	0.018380806	0.206528782	0.182531618	Nr1h2/Soat2	2
GO:2000209	BP	GO:2000209	regulation of anoikis	2/276	22/29008	0.018380806	0.206528782	0.182531618	Bcl2l1/Itga5	2
GO:0006654	BP	GO:0006654	phosphatidic acid biosynthetic process	2/276	23/29008	0.02000655	0.212964464	0.18821952	Nr1h4/Pld1	2
GO:0007190	BP	GO:0007190	activation of adenylate cyclase activity	2/276	23/29008	0.02000655	0.212964464	0.18821952	Acr/Gnal	2
GO:0009151	BP	GO:0009151	purine deoxyribonucleotide metabolic process	2/276	23/29008	0.02000655	0.212964464	0.18821952	Gda/Xdh	2
GO:0035089	BP	GO:0035089	establishment of apical/basal cell polarity	2/276	23/29008	0.02000655	0.212964464	0.18821952	Foxf1/Msn	2
GO:0046426	BP	GO:0046426	negative regulation of receptor signaling pathway via JAK-STAT	2/276	23/29008	0.02000655	0.212964464	0.18821952	Ggnbp2/Hmga2	2
GO:1900016	BP	GO:1900016	negative regulation of cytokine production involved in inflammatory response	2/276	23/29008	0.02000655	0.212964464	0.18821952	Apod/Chid1	2
GO:0010866	BP	GO:0010866	regulation of triglyceride biosynthetic process	2/276	24/29008	0.021690125	0.220545717	0.194919886	Nr1h2/Nr1h4	2
GO:0010878	BP	GO:0010878	cholesterol storage	2/276	24/29008	0.021690125	0.220545717	0.194919886	Msr1/Nr1h2	2
GO:0018230	BP	GO:0018230	peptidyl-L-cysteine S-palmitoylation	2/276	24/29008	0.021690125	0.220545717	0.194919886	Clip3/Zdhhc14	2
GO:0018231	BP	GO:0018231	peptidyl-S-diacylglycerol-L-cysteine biosynthetic process from peptidyl-cysteine	2/276	24/29008	0.021690125	0.220545717	0.194919886	Clip3/Zdhhc14	2
GO:0051123	BP	GO:0051123	RNA polymerase II preinitiation complex assembly	2/276	24/29008	0.021690125	0.220545717	0.194919886	Taf7l/Tbp	2
GO:0009125	BP	GO:0009125	nucleoside monophosphate catabolic process	2/276	25/29008	0.023430291	0.226242151	0.199954435	Gda/Xdh	2
GO:0010640	BP	GO:0010640	regulation of platelet-derived growth factor receptor signaling pathway	2/276	25/29008	0.023430291	0.226242151	0.199954435	Apod/Lox	2
GO:0010884	BP	GO:0010884	positive regulation of lipid storage	2/276	25/29008	0.023430291	0.226242151	0.199954435	Msr1/Nr1h2	2
GO:0061162	BP	GO:0061162	establishment of monopolar cell polarity	2/276	25/29008	0.023430291	0.226242151	0.199954435	Foxf1/Msn	2
GO:0097164	BP	GO:0097164	ammonium ion metabolic process	2/276	25/29008	0.023430291	0.226242151	0.199954435	Chka/Hdc	2
GO:1903306	BP	GO:1903306	negative regulation of regulated secretory pathway	2/276	25/29008	0.023430291	0.226242151	0.199954435	Foxf1/Hmox1	2
GO:1904893	BP	GO:1904893	negative regulation of receptor signaling pathway via STAT	2/276	25/29008	0.023430291	0.226242151	0.199954435	Ggnbp2/Hmga2	2
GO:0030859	BP	GO:0030859	polarized epithelial cell differentiation	2/276	26/29008	0.025225827	0.231905611	0.204959841	Foxf1/Msn	2
GO:0034656	BP	GO:0034656	nucleobase-containing small molecule catabolic process	2/276	26/29008	0.025225827	0.231905611	0.204959841	Gda/Xdh	2
GO:0046386	BP	GO:0046386	deoxyribose phosphate catabolic process	2/276	26/29008	0.025225827	0.231905611	0.204959841	Gda/Xdh	2
GO:0046685	BP	GO:0046685	response to arsenic-containing substance	2/276	26/29008	0.025225827	0.231905611	0.204959841	Hmox1/Zfand2a	2
GO:0050927	BP	GO:0050927	positive regulation of positive chemotaxis	2/276	26/29008	0.025225827	0.231905611	0.204959841	Ager/Vegfd	2
GO:0061339	BP	GO:0061339	establishment or maintenance of monopolar cell polarity	2/276	26/29008	0.025225827	0.231905611	0.204959841	Foxf1/Msn	2
GO:0065005	BP	GO:0065005	protein-lipid complex assembly	2/276	26/29008	0.025225827	0.231905611	0.204959841	Nr1h2/Soat2	2
GO:0006376	BP	GO:0006376	mRNA splice site selection	2/276	27/29008	0.02707553	0.237235699	0.209670612	Ptbp2/Sfswap	2
GO:0009264	BP	GO:0009264	deoxyribonucleotide catabolic process	2/276	27/29008	0.02707553	0.237235699	0.209670612	Gda/Xdh	2
GO:0010165	BP	GO:0010165	response to X-ray	2/276	27/29008	0.02707553	0.237235699	0.209670612	Hmga2/Lig4	2
GO:0015740	BP	GO:0015740	C4-dicarboxylate transport	2/276	27/29008	0.02707553	0.237235699	0.209670612	Lrrc8a/Slc25a18	2
GO:0031670	BP	GO:0031670	cellular response to nutrient	2/276	27/29008	0.02707553	0.237235699	0.209670612	Nr1h4/Trim24	2
GO:0046473	BP	GO:0046473	phosphatidic acid metabolic process	2/276	27/29008	0.02707553	0.237235699	0.209670612	Nr1h4/Pld1	2
GO:0048843	BP	GO:0048843	negative regulation of axon extension involved in axon guidance	2/276	27/29008	0.02707553	0.237235699	0.209670612	Sema3a/Sema6b	2
GO:0050926	BP	GO:0050926	regulation of positive chemotaxis	2/276	27/29008	0.02707553	0.237235699	0.209670612	Ager/Vegfd	2
GO:0060716	BP	GO:0060716	labyrinthine layer blood vessel development	2/276	27/29008	0.02707553	0.237235699	0.209670612	Akt1/Ggnbp2	2
GO:0006882	BP	GO:0006882	cellular zinc ion homeostasis	2/276	28/29008	0.028978215	0.240973085	0.21297374	Mt1/Slc39a14	2
GO:0010955	BP	GO:0010955	negative regulation of protein processing	2/276	28/29008	0.028978215	0.240973085	0.21297374	Ctla2a/Serpine1	2
GO:0032104	BP	GO:0032104	regulation of response to extracellular stimulus	2/276	28/29008	0.028978215	0.240973085	0.21297374	Prkcg/Trim24	2
GO:0032107	BP	GO:0032107	regulation of response to nutrient levels	2/276	28/29008	0.028978215	0.240973085	0.21297374	Prkcg/Trim24	2
GO:0032928	BP	GO:0032928	regulation of superoxide anion generation	2/276	28/29008	0.028978215	0.240973085	0.21297374	Akt1/Cxcl1	2
GO:0034104	BP	GO:0034104	negative regulation of tissue remodeling	2/276	28/29008	0.028978215	0.240973085	0.21297374	Ager/Inpp5d	2
GO:0060445	BP	GO:0060445	branching involved in salivary gland morphogenesis	2/276	28/29008	0.028978215	0.240973085	0.21297374	Fgfr1/Sema3a	2
GO:1900745	BP	GO:1900745	positive regulation of p38MAPK cascade	2/276	28/29008	0.028978215	0.240973085	0.21297374	Ager/Xdh	2
GO:1903318	BP	GO:1903318	negative regulation of protein maturation	2/276	28/29008	0.028978215	0.240973085	0.21297374	Ctla2a/Serpine1	2
GO:0002834	BP	GO:0002834	regulation of response to tumor cell	2/276	29/29008	0.030932714	0.243990254	0.215640336	Crtam/Pvr	2
GO:0002837	BP	GO:0002837	regulation of immune response to tumor cell	2/276	29/29008	0.030932714	0.243990254	0.215640336	Crtam/Pvr	2
GO:0002888	BP	GO:0002888	positive regulation of myeloid leukocyte mediated immunity	2/276	29/29008	0.030932714	0.243990254	0.215640336	Cxcl1/Fcgr3	2
GO:0016556	BP	GO:0016556	mRNA modification	2/276	29/29008	0.030932714	0.243990254	0.215640336	Adarb1/Pus7	2
GO:0033119	BP	GO:0033119	negative regulation of RNA splicing	2/276	29/29008	0.030932714	0.243990254	0.215640336	Ptbp2/Sfswap	2
GO:0035987	BP	GO:0035987	endodermal cell differentiation	2/276	29/29008	0.030932714	0.243990254	0.215640336	Hmga2/Itga5	2
GO:0048384	BP	GO:0048384	retinoic acid receptor signaling pathway	2/276	29/29008	0.030932714	0.243990254	0.215640336	Asxl1/Nr1h2	2
GO:0055069	BP	GO:0055069	zinc ion homeostasis	2/276	29/29008	0.030932714	0.243990254	0.215640336	Mt1/Slc39a14	2
GO:0060045	BP	GO:0060045	positive regulation of cardiac muscle cell proliferation	2/276	29/29008	0.030932714	0.243990254	0.215640336	Fgfr1/Tbx2	2
GO:0070897	BP	GO:0070897	transcription preinitiation complex assembly	2/276	29/29008	0.030932714	0.243990254	0.215640336	Taf7l/Tbp	2
GO:0006929	BP	GO:0006929	substrate-dependent cell migration	2/276	30/29008	0.032937876	0.251441119	0.222225463	Fgfr1/P2ry12	2
GO:0021602	BP	GO:0021602	cranial nerve morphogenesis	2/276	30/29008	0.032937876	0.251441119	0.222225463	Adarb1/Sema3a	2
GO:0032682	BP	GO:0032682	negative regulation of chemokine production	2/276	30/29008	0.032937876	0.251441119	0.222225463	Apod/Nr1h4	2
GO:0034123	BP	GO:0034123	positive regulation of toll-like receptor signaling pathway	2/276	30/29008	0.032937876	0.251441119	0.222225463	Ninj1/Ptpn22	2
GO:0090025	BP	GO:0090025	regulation of monocyte chemotaxis	2/276	30/29008	0.032937876	0.251441119	0.222225463	Ninj1/Serpine1	2
GO:1901658	BP	GO:1901658	glycosyl compound catabolic process	2/276	30/29008	0.032937876	0.251441119	0.222225463	Gda/Xdh	2
GO:0002418	BP	GO:0002418	immune response to tumor cell	2/276	31/29008	0.034992569	0.258548553	0.228507065	Crtam/Pvr	2
GO:0009162	BP	GO:0009162	deoxyribonucleoside monophosphate metabolic process	2/276	31/29008	0.034992569	0.258548553	0.228507065	Gda/Xdh	2
GO:0015721	BP	GO:0015721	bile acid and bile salt transport	2/276	31/29008	0.034992569	0.258548553	0.228507065	Nr1h4/Slc10a6	2
GO:0033137	BP	GO:0033137	negative regulation of peptidyl-serine phosphorylation	2/276	31/29008	0.034992569	0.258548553	0.228507065	Ddit4/Ggnbp2	2
GO:0043276	BP	GO:0043276	anoikis	2/276	31/29008	0.034992569	0.258548553	0.228507065	Bcl2l1/Itga5	2
GO:1905523	BP	GO:1905523	positive regulation of macrophage migration	2/276	31/29008	0.034992569	0.258548553	0.228507065	P2ry12/Rarres2	2
GO:2000648	BP	GO:2000648	positive regulation of stem cell proliferation	2/276	31/29008	0.034992569	0.258548553	0.228507065	Cxcl1/Hmga2	2
GO:0009072	BP	GO:0009072	aromatic amino acid family metabolic process	2/276	32/29008	0.037095675	0.268046568	0.236901478	Hgd/Iyd	2
GO:0048011	BP	GO:0048011	neurotrophin TRK receptor signaling pathway	2/276	32/29008	0.037095675	0.268046568	0.236901478	Ddit4/Ulk1	2
GO:0071425	BP	GO:0071425	hematopoietic stem cell proliferation	2/276	32/29008	0.037095675	0.268046568	0.236901478	Cxcl1/Prg4	2
GO:0002478	BP	GO:0002478	antigen processing and presentation of exogenous peptide antigen	2/276	33/29008	0.039246095	0.274011178	0.242173044	Fcgr3/Ifi30	2
GO:0018345	BP	GO:0018345	protein palmitoylation	2/276	33/29008	0.039246095	0.274011178	0.242173044	Clip3/Zdhhc14	2
GO:0048566	BP	GO:0048566	embryonic digestive tract development	2/276	33/29008	0.039246095	0.274011178	0.242173044	Foxf1/Rarres2	2
GO:0048841	BP	GO:0048841	regulation of axon extension involved in axon guidance	2/276	33/29008	0.039246095	0.274011178	0.242173044	Sema3a/Sema6b	2
GO:0055094	BP	GO:0055094	response to lipoprotein particle	2/276	33/29008	0.039246095	0.274011178	0.242173044	Akt1/Cd68	2
GO:1902275	BP	GO:1902275	regulation of chromatin organization	2/276	33/29008	0.039246095	0.274011178	0.242173044	Morc2a/Resf1	2
GO:0009112	BP	GO:0009112	nucleobase metabolic process	2/276	34/29008	0.041442744	0.279338487	0.246881357	Gda/Xdh	2
GO:0036037	BP	GO:0036037	CD8-positive, alpha-beta T cell activation	2/276	34/29008	0.041442744	0.279338487	0.246881357	Crtam/Ptpn22	2
GO:0042278	BP	GO:0042278	purine nucleoside metabolic process	2/276	34/29008	0.041442744	0.279338487	0.246881357	Gda/Xdh	2
GO:0045920	BP	GO:0045920	negative regulation of exocytosis	2/276	34/29008	0.041442744	0.279338487	0.246881357	Foxf1/Hmox1	2
GO:0045954	BP	GO:0045954	positive regulation of natural killer cell mediated cytotoxicity	2/276	34/29008	0.041442744	0.279338487	0.246881357	Crtam/Pvr	2
GO:0090322	BP	GO:0090322	regulation of superoxide metabolic process	2/276	34/29008	0.041442744	0.279338487	0.246881357	Akt1/Cxcl1	2
GO:0032369	BP	GO:0032369	negative regulation of lipid transport	2/276	35/29008	0.043684556	0.287323622	0.253938677	Akt1/Nr1h2	2
GO:0042403	BP	GO:0042403	thyroid hormone metabolic process	2/276	35/29008	0.043684556	0.287323622	0.253938677	Ctsk/Iyd	2
GO:0071402	BP	GO:0071402	cellular response to lipoprotein particle stimulus	2/276	35/29008	0.043684556	0.287323622	0.253938677	Akt1/Cd68	2
GO:0090162	BP	GO:0090162	establishment of epithelial cell polarity	2/276	35/29008	0.043684556	0.287323622	0.253938677	Foxf1/Msn	2
GO:2000785	BP	GO:2000785	regulation of autophagosome assembly	2/276	35/29008	0.043684556	0.287323622	0.253938677	Nprl2/Ulk1	2
GO:0002717	BP	GO:0002717	positive regulation of natural killer cell mediated immunity	2/276	36/29008	0.045970478	0.296765932	0.262283858	Crtam/Pvr	2
GO:0009154	BP	GO:0009154	purine ribonucleotide catabolic process	2/276	36/29008	0.045970478	0.296765932	0.262283858	Gda/Xdh	2
GO:0060292	BP	GO:0060292	long-term synaptic depression	2/276	36/29008	0.045970478	0.296765932	0.262283858	Ager/Bcl2l1	2
GO:0060441	BP	GO:0060441	epithelial tube branching involved in lung morphogenesis	2/276	36/29008	0.045970478	0.296765932	0.262283858	Foxf1/Hmga2	2
GO:0007435	BP	GO:0007435	salivary gland morphogenesis	2/276	37/29008	0.048299477	0.303489528	0.268226221	Fgfr1/Sema3a	2
GO:0016572	BP	GO:0016572	histone phosphorylation	2/276	37/29008	0.048299477	0.303489528	0.268226221	Hmga2/Pim3	2
GO:0048846	BP	GO:0048846	axon extension involved in axon guidance	2/276	37/29008	0.048299477	0.303489528	0.268226221	Sema3a/Sema6b	2
GO:0060218	BP	GO:0060218	hematopoietic stem cell differentiation	2/276	37/29008	0.048299477	0.303489528	0.268226221	Lmbr1l/Pus7	2
GO:1902284	BP	GO:1902284	neuron projection extension involved in neuron projection guidance	2/276	37/29008	0.048299477	0.303489528	0.268226221	Sema3a/Sema6b	2
GO:2000191	BP	GO:2000191	regulation of fatty acid transport	2/276	37/29008	0.048299477	0.303489528	0.268226221	Acsl6/Akt1	2
GO:0031414	CC	GO:0031414	N-terminal protein acetyltransferase complex	2/268	11/28886	0.004463239	0.242964068	0.231304802	Naa25/Naa38	2
GO:0000109	CC	GO:0000109	nucleotide-excision repair complex	2/268	13/28886	0.006252752	0.242964068	0.231304802	Cetn2/Slx4	2
GO:0030688	CC	GO:0030688	preribosome, small subunit precursor	2/268	13/28886	0.006252752	0.242964068	0.231304802	Riok1/Riok2	2
GO:0031527	CC	GO:0031527	filopodium membrane	2/268	17/28886	0.010639424	0.254484318	0.242272222	Msn/Ninj1	2
GO:0005669	CC	GO:0005669	transcription factor TFIID complex	2/268	31/28886	0.033419475	0.431208931	0.410516242	Taf7l/Tbp	2
GO:0008305	CC	GO:0008305	integrin complex	2/268	33/28886	0.037493145	0.431208931	0.410516242	Itga5/Itgbl1	2
GO:0032588	CC	GO:0032588	trans-Golgi network membrane	2/268	38/28886	0.048443775	0.431208931	0.410516242	Clip3/Rab31	2
GO:0034364	CC	GO:0034364	high-density lipoprotein particle	2/268	38/28886	0.048443775	0.431208931	0.410516242	Hp/Saa1	2
GO:0098636	CC	GO:0098636	protein complex involved in cell adhesion	2/268	38/28886	0.048443775	0.431208931	0.410516242	Itga5/Itgbl1	2
GO:0010181	MF	GO:0010181	FMN binding	2/273	15/28438	0.008878128	0.279512649	0.255308464	Hao1/Iyd	2
GO:0045236	MF	GO:0045236	CXCR chemokine receptor binding	2/273	15/28438	0.008878128	0.279512649	0.255308464	Cxcl1/Pf4	2
GO:0004698	MF	GO:0004698	calcium-dependent protein kinase C activity	2/273	16/28438	0.010082621	0.279512649	0.255308464	Prkcg/Prkd3	2
GO:0048019	MF	GO:0048019	receptor antagonist activity	2/273	16/28438	0.010082621	0.279512649	0.255308464	Dkk3/Wfikkn1	2
GO:0004697	MF	GO:0004697	protein kinase C activity	2/273	17/28438	0.011355162	0.282518209	0.258053759	Prkcg/Prkd3	2
GO:0052745	MF	GO:0052745	inositol phosphate phosphatase activity	2/273	18/28438	0.012694346	0.282518209	0.258053759	Bpnt1/Inpp5d	2
GO:0022884	MF	GO:0022884	macromolecule transmembrane transporter activity	2/273	21/28438	0.017097975	0.282518209	0.258053759	Sidt2/Timm22	2
GO:0033130	MF	GO:0033130	acetylcholine receptor binding	2/273	21/28438	0.017097975	0.282518209	0.258053759	Ly6i/Psca	2
GO:0030215	MF	GO:0030215	semaphorin receptor binding	2/273	22/28438	0.018690056	0.282518209	0.258053759	Sema3a/Sema6b	2
GO:0046965	MF	GO:0046965	retinoid X receptor binding	2/273	22/28438	0.018690056	0.282518209	0.258053759	Nr1h2/Nr1h4	2
GO:0009931	MF	GO:0009931	calcium-dependent protein serine/threonine kinase activity	2/273	23/28438	0.020342044	0.289586114	0.264509625	Prkcg/Prkd3	2
GO:0010857	MF	GO:0010857	calcium-dependent protein kinase activity	2/273	24/28438	0.02205265	0.289586114	0.264509625	Prkcg/Prkd3	2
GO:0031683	MF	GO:0031683	G-protein beta/gamma-subunit complex binding	2/273	24/28438	0.02205265	0.289586114	0.264509625	Cetn2/Gnal	2
GO:0019239	MF	GO:0019239	deaminase activity	2/273	26/28438	0.025644662	0.306311797	0.27978696	Adarb1/Gda	2
GO:0008266	MF	GO:0008266	poly(U) RNA binding	2/273	27/28438	0.027523586	0.306311797	0.27978696	Cirbp/Pabpc1l	2
GO:0000146	MF	GO:0000146	microfilament motor activity	2/273	28/28438	0.029456165	0.306311797	0.27978696	Myo9b/Tnnt2	2
GO:0030247	MF	GO:0030247	polysaccharide binding	2/273	28/28438	0.029456165	0.306311797	0.27978696	Fcna/Prg4	2
GO:0005310	MF	GO:0005310	dicarboxylic acid transmembrane transporter activity	2/273	29/28438	0.031441203	0.306311797	0.27978696	Slc25a18/Slc26a8	2
GO:0016814	MF	GO:0016814	hydrolase activity, acting on carbon-nitrogen (but not peptide) bonds, in cyclic amidines	2/273	29/28438	0.031441203	0.306311797	0.27978696	Adarb1/Gda	2
GO:0043325	MF	GO:0043325	phosphatidylinositol-3,4-bisphosphate binding	2/273	29/28438	0.031441203	0.306311797	0.27978696	Akt1/Gab2	2
GO:0045499	MF	GO:0045499	chemorepellent activity	2/273	29/28438	0.031441203	0.306311797	0.27978696	Sema3a/Sema6b	2
GO:0008187	MF	GO:0008187	poly-pyrimidine tract binding	2/273	31/28438	0.035563967	0.316900347	0.289458602	Cirbp/Pabpc1l	2
GO:0016251	MF	GO:0016251	RNA polymerase II general transcription initiation factor activity	2/273	32/28438	0.03769939	0.324344751	0.296258364	Taf7l/Tbp	2
GO:0098632	MF	GO:0098632	cell-cell adhesion mediator activity	2/273	32/28438	0.03769939	0.324344751	0.296258364	Cd200r1/Ninj1	2
GO:0000993	MF	GO:0000993	RNA polymerase II complex binding	2/273	37/28438	0.049072416	0.373481237	0.341139913	Scaf1/Zfp326	2
GO:0046915	MF	GO:0046915	transition metal ion transmembrane transporter activity	2/273	37/28438	0.049072416	0.373481237	0.341139913	Slc25a28/Slc39a14	2
GO:0140223	MF	GO:0140223	general transcription initiation factor activity	2/273	37/28438	0.049072416	0.373481237	0.341139913	Taf7l/Tbp	2
